# Supplementary material for: 2-(4-Methyl­phen­yl)-5-[({[5-(4-methyl­phen­yl)-1,3,4-thia­diazol-2-yl]sulfan­yl}meth­yl)sulfan­yl]-1,3,4-thia­diazole
Source: Acta Crystallogr Sect E Struct Rep Online. 2012 Feb 24;68(Pt 3):o851. doi: 10.1107/S1600536812007520 (PMC3297906; doi:10.1107/S1600536812007520)
Supplement: Supplementary file 1 [file e-68-0o851-sup1.cif]

##############################################################################
#                                                                            #
# This CIF contains the data in a paper accepted for publication in          #
# Acta Crystallographica Section E. It conforms to the requirements of       #
# Notes for Authors for Acta Crystallographica Section E, and has been       #
# peer reviewed under the auspices of the IUCr Commission on Journals.       #
#                                                                            #
# Full details of the Crystallographic Information File format               #
# are given in the paper "The Crystallographic Information File (CIF):       #
# a New Standard Archive File for Crystallography" by S. R. Hall, F. H.      #
# Allen and I. D. Brown [Acta Cryst. (1991), A47, 655-685].                  #
#                                                                            #
# The current version of the core CIF dictionary is obtainable from          #
# ftp://ftp.iucr.org/pub/cif_core.dic.                                       #
#                                                                            #
# Software is freely available for graphical display of the structure(s)     #
# in this CIF. For information consult the CIF software page                 #
# http://www.iucr.org/resources/cif/software.                                #
#                                                                            #
# This file may be used for bona fide research purposes within the           #
# scientific community so long as proper attribution is given to the journal # 
# article from which it was obtained.                                        #
#                                                                            #
##############################################################################
data_global
_audit_creation_method     SHELXL-97
_journal_date_recd_electronic     2012-02-08
_journal_date_accepted     2012-02-20
_journal_name_full     'Acta Crystallographica, Section E'
_journal_year     2012
_journal_volume     68
_journal_issue      3
_journal_page_first     o851
_journal_page_last     o851
_journal_paper_category     QO
_journal_paper_doi     10.1107/S1600536812007520
_journal_coeditor_code     CV5245
_publ_contact_author_name     'Yong Wang'
_publ_contact_author_address
;
School of Chemical Engineering,
University of Science and Technology LiaoNing,
Anshan 114051,
People's Republic of China
;
_publ_contact_author_email     wy2002866@126.com
_publ_contact_author_fax     ?
_publ_contact_author_phone     ?
_publ_section_title
;\
2-(4-Methylphenyl)-5-[({[5-(4-methylphenyl)-1,3,4-thiadiazol-2-yl]sulfanyl}\
methyl)sulfanyl]-1,3,4-thiadiazole
;
loop_
    _publ_author_name
    _publ_author_footnote
    _publ_author_address
    'Yong Wang' .
;
School of Chemical Engineering,
University of Science and Technology LiaoNing,
Anshan 114051,
People's Republic of China
;
    'Wen-ge Zhang' .
;
Anshan Normal University,
Anshan 114005,
People's Republic of China
;
    'Yu-bo Wang' .
;
Shengyang Agricultural University,
Shengyang 116121,
People's Republic of China
;
    'Jing-wen Yu' .
;
School of Chemical Engineering,
University of Science and Technology LiaoNing,
Anshan 114051,
People's Republic of China
;
    'Lin Zhou' .
;
School of Chemical Engineering,
University of Science and Technology LiaoNing,
Anshan 114051,
People's Republic of China
;
data_I
_chemical_name_systematic
;
2-(4-Methylphenyl)-5-[({[5-(4-methylphenyl)-1,3,4-thiadiazol-2-
yl]sulfanyl}methyl)sulfanyl]-1,3,4-thiadiazole
;
_chemical_name_common     ?
_chemical_formula_moiety     'C19 H16 N4 S4'
_chemical_formula_sum     'C19 H16 N4 S4'
_chemical_formula_structural     ?
_chemical_formula_analytical     ?
_chemical_formula_iupac     'C19 H16 N4 S4'
_chemical_formula_weight     428.60
_chemical_melting_point     ?
_symmetry_cell_setting     monoclinic
_symmetry_space_group_name_H-M     'P 21/n'
_symmetry_space_group_name_Hall     '-P 2yn'
loop_
    _symmetry_equiv_pos_as_xyz
    'x, y, z'
    '-x+1/2, y+1/2, -z+1/2'
    '-x, -y, -z'
    'x-1/2, -y-1/2, z-1/2'
_cell_length_a     16.8944(14)
_cell_length_b     4.1959(5)
_cell_length_c     27.107(2)
_cell_angle_alpha     90.00
_cell_angle_beta     96.084(8)
_cell_angle_gamma     90.00
_cell_volume     1910.7(3)
_cell_formula_units_Z     4
_cell_measurement_reflns_used     5461
_cell_measurement_theta_min     1.4
_cell_measurement_theta_max     27.8
_cell_measurement_temperature     113(2)
_exptl_crystal_description     prism
_exptl_crystal_colour     colourless
_exptl_crystal_size_max     0.50
_exptl_crystal_size_mid     0.04
_exptl_crystal_size_min     0.04
_exptl_crystal_density_diffrn     1.490
_exptl_crystal_density_meas     ?
_exptl_crystal_density_method     'not measured'
_exptl_crystal_F_000     888
_exptl_absorpt_coefficient_mu     0.510
_exptl_absorpt_correction_type     multi-scan
_exptl_absorpt_process_details     '(CrystalClear; Rigaku/MSC, 2005)'
_exptl_absorpt_correction_T_min     0.7847
_exptl_absorpt_correction_T_max     0.9799
_exptl_special_details     ?
_diffrn_ambient_temperature     113(2)
_diffrn_radiation_type     'Mo K\a'
_diffrn_radiation_wavelength     0.71073
_diffrn_radiation_source     'rotating anode'
_diffrn_radiation_monochromator     multilayer
_diffrn_measurement_device_type     'Rigaku Saturn CCD area-detector'
_diffrn_measurement_method     '\f and \w scans'
_diffrn_detector_area_resol_mean     14.22
_diffrn_reflns_number     14969
_diffrn_reflns_av_R_equivalents     0.0943
_diffrn_reflns_av_sigmaI/netI     0.1047
_diffrn_reflns_theta_min     1.36
_diffrn_reflns_theta_max     27.83
_diffrn_reflns_theta_full     27.83
_diffrn_measured_fraction_theta_max     0.995
_diffrn_measured_fraction_theta_full     0.995
_diffrn_reflns_limit_h_min     -22
_diffrn_reflns_limit_h_max     22
_diffrn_reflns_limit_k_min     -5
_diffrn_reflns_limit_k_max     4
_diffrn_reflns_limit_l_min     -35
_diffrn_reflns_limit_l_max     31
_diffrn_standards_number     0
_diffrn_standards_interval_count     0
_diffrn_standards_interval_time     0
_diffrn_standards_decay_%     0
loop_
    _diffrn_standard_refln_index_h
    _diffrn_standard_refln_index_k
    _diffrn_standard_refln_index_l
    ? ? ?
_refine_special_details
;
Refinement of <i>F</i>^2^ against ALL reflections. The weighted <i>R</i>-factor
<i>wR</i> and goodness of fit <i>S</i> are based on <i>F</i>^2^, conventional
<i>R</i>-factors <i>R</i> are based on <i>F</i>, with <i>F</i> set to zero for
negative <i>F</i>^2^. The threshold expression of <i>F</i>^2^ >
\s(<i>F</i>^2^) is used only for calculating <i>R</i>-factors(gt) <i>etc</i>.
and is not relevant to the choice of reflections for refinement.
<i>R</i>-factors based on <i>F</i>^2^ are statistically about twice as large
as those based on <i>F</i>, and <i>R</i>- factors based on ALL data will be
even larger.
;
_reflns_number_total     4535
_reflns_number_gt     2927
_reflns_threshold_expression     I>2\s(I)
_refine_ls_structure_factor_coef     Fsqd
_refine_ls_matrix_type     full
_refine_ls_R_factor_all     0.0921
_refine_ls_R_factor_gt     0.0572
_refine_ls_wR_factor_gt     0.1185
_refine_ls_wR_factor_ref     0.1417
_refine_ls_goodness_of_fit_ref     0.958
_refine_ls_restrained_S_all     0.958
_refine_ls_number_reflns     4535
_refine_ls_number_parameters     246
_refine_ls_number_restraints     0
_refine_ls_hydrogen_treatment     constr
_refine_ls_weighting_scheme     calc
_refine_ls_weighting_details
                      'w=1/[\s^2^(Fo^2^)+(0.0566P)^2^] where P=(Fo^2^+2Fc^2^)/3'
_atom_sites_solution_hydrogens     geom
_atom_sites_solution_primary     direct
_atom_sites_solution_secondary     difmap
_refine_ls_shift/su_max     0.001
_refine_ls_shift/su_mean     0.000
_refine_diff_density_max     0.420
_refine_diff_density_min     -0.596
_refine_ls_extinction_method     none
_refine_ls_extinction_coef     ?
loop_
    _atom_type_symbol
    _atom_type_description
    _atom_type_scat_dispersion_real
    _atom_type_scat_dispersion_imag
    _atom_type_scat_source
    C C 0.0033 0.0016
; International Tables
Vol. C, Tables 4.2.6.8 and 6.1.1.4
;
    H H 0.0000 0.0000
; International Tables
Vol. C, Tables 4.2.6.8 and 6.1.1.4
;
    N N 0.0061 0.0033
; International Tables
Vol. C, Tables 4.2.6.8 and 6.1.1.4
;
    S S 0.1246 0.1234
; International Tables
Vol. C, Tables 4.2.6.8 and 6.1.1.4
;
_computing_data_collection     'CrystalClear (Rigaku/MSC, 2005)'
_computing_cell_refinement     'CrystalClear (Rigaku/MSC, 2005)'
_computing_data_reduction     'CrystalClear (Rigaku/MSC, 2005)'
_computing_structure_solution     'SHELXS97 (Sheldrick, 2008)'
_computing_structure_refinement     'SHELXL97 (Sheldrick, 2008)'
_computing_molecular_graphics     'SHELXTL (Sheldrick, 2008)'
_computing_publication_material     'SHELXL97 (Sheldrick, 2008)'
loop_
    _atom_site_type_symbol
    _atom_site_label
    _atom_site_fract_x
    _atom_site_fract_y
    _atom_site_fract_z
    _atom_site_U_iso_or_equiv
    _atom_site_adp_type
    _atom_site_calc_flag
    _atom_site_refinement_flags
    _atom_site_occupancy
    _atom_site_symmetry_multiplicity
    _atom_site_disorder_assembly
    _atom_site_disorder_group
    S S1 0.41711(5) 0.77165(19) -0.01333(3) 0.0266(2) Uani d . 1 1 . .
    S S2 0.39123(5) 1.1072(2) 0.08165(3) 0.0282(2) Uani d . 1 1 . .
    S S3 0.26282(5) 1.06832(19) 0.15267(3) 0.0270(2) Uani d . 1 1 . .
    S S4 0.33462(5) 1.07934(19) 0.26002(3) 0.0268(2) Uani d . 1 1 . .
    N N1 0.26848(16) 0.6479(6) -0.02748(10) 0.0285(6) Uani d . 1 1 . .
    N N2 0.27897(16) 0.8187(6) 0.01681(10) 0.0288(6) Uani d . 1 1 . .
    N N3 0.39960(17) 1.3525(6) 0.18983(10) 0.0292(6) Uani d . 1 1 . .
    N N4 0.44931(16) 1.4137(6) 0.23312(10) 0.0289(6) Uani d . 1 1 . .
    C C1 0.3546(2) -0.0838(8) -0.23078(12) 0.0349(8) Uani d . 1 1 . .
    H H1A 0.3223 -0.2782 -0.2313 0.052 Uiso calc R 1 1 . .
    H H1B 0.4101 -0.1403 -0.2341 0.052 Uiso calc R 1 1 . .
    H H1C 0.3343 0.0547 -0.2584 0.052 Uiso calc R 1 1 . .
    C C2 0.3500(2) 0.0891(7) -0.18231(12) 0.0263(7) Uani d . 1 1 . .
    C C3 0.4179(2) 0.2240(8) -0.15616(12) 0.0296(8) Uani d . 1 1 . .
    H H3 0.4680 0.2007 -0.1687 0.036 Uiso calc R 1 1 . .
    C C4 0.4135(2) 0.3902(7) -0.11251(12) 0.0283(7) Uani d . 1 1 . .
    H H4 0.4602 0.4807 -0.0955 0.034 Uiso calc R 1 1 . .
    C C5 0.34068(19) 0.4251(7) -0.09335(11) 0.0237(7) Uani d . 1 1 . .
    C C6 0.27246(19) 0.2897(7) -0.11872(12) 0.0268(7) Uani d . 1 1 . .
    H H6 0.2225 0.3126 -0.1060 0.032 Uiso calc R 1 1 . .
    C C7 0.2776(2) 0.1227(7) -0.16224(12) 0.0275(7) Uani d . 1 1 . .
    H H7 0.2309 0.0289 -0.1788 0.033 Uiso calc R 1 1 . .
    C C8 0.33463(19) 0.6019(7) -0.04729(11) 0.0242(7) Uani d . 1 1 . .
    C C9 0.35275(19) 0.8994(7) 0.02832(11) 0.0255(7) Uani d . 1 1 . .
    C C10 0.2996(2) 1.2661(7) 0.10072(12) 0.0277(7) Uani d . 1 1 . .
    H H10A 0.3080 1.4939 0.1092 0.033 Uiso calc R 1 1 . .
    H H10B 0.2581 1.2551 0.0721 0.033 Uiso calc R 1 1 . .
    C C11 0.33781(19) 1.1814(7) 0.19861(12) 0.0247(7) Uani d . 1 1 . .
    C C12 0.42392(18) 1.2861(7) 0.27270(12) 0.0258(7) Uani d . 1 1 . .
    C C13 0.46511(19) 1.3186(7) 0.32295(12) 0.0262(7) Uani d . 1 1 . .
    C C14 0.43531(19) 1.1764(8) 0.36363(12) 0.0278(7) Uani d . 1 1 . .
    H H14 0.3872 1.0580 0.3591 0.033 Uiso calc R 1 1 . .
    C C15 0.4755(2) 1.2068(8) 0.41067(12) 0.0292(7) Uani d . 1 1 . .
    H H15 0.4540 1.1096 0.4380 0.035 Uiso calc R 1 1 . .
    C C16 0.54653(19) 1.3758(7) 0.41906(12) 0.0285(7) Uani d . 1 1 . .
    C C17 0.5753(2) 1.5225(8) 0.37799(12) 0.0286(7) Uani d . 1 1 . .
    H H17 0.6231 1.6434 0.3826 0.034 Uiso calc R 1 1 . .
    C C18 0.53548(19) 1.4947(8) 0.33077(12) 0.0279(7) Uani d . 1 1 . .
    H H18 0.5562 1.5961 0.3035 0.033 Uiso calc R 1 1 . .
    C C19 0.5928(2) 1.3981(9) 0.46959(12) 0.0346(8) Uani d . 1 1 . .
    H H19A 0.6398 1.2602 0.4708 0.052 Uiso calc R 1 1 . .
    H H19B 0.5590 1.3294 0.4949 0.052 Uiso calc R 1 1 . .
    H H19C 0.6096 1.6190 0.4760 0.052 Uiso calc R 1 1 . .
loop_
    _atom_site_aniso_label
    _atom_site_aniso_U_11
    _atom_site_aniso_U_22
    _atom_site_aniso_U_33
    _atom_site_aniso_U_12
    _atom_site_aniso_U_13
    _atom_site_aniso_U_23
    S1 0.0174(4) 0.0334(5) 0.0289(4) -0.0015(3) 0.0025(3) -0.0022(4)
    S2 0.0207(4) 0.0359(5) 0.0279(4) -0.0021(3) 0.0019(3) -0.0029(4)
    S3 0.0204(4) 0.0320(5) 0.0285(4) -0.0002(3) 0.0022(3) -0.0018(3)
    S4 0.0197(4) 0.0329(5) 0.0279(4) -0.0018(3) 0.0022(3) 0.0007(3)
    N1 0.0230(15) 0.0343(16) 0.0279(14) 0.0008(12) 0.0014(12) -0.0048(12)
    N2 0.0242(15) 0.0342(16) 0.0282(14) 0.0000(12) 0.0035(12) -0.0044(12)
    N3 0.0228(15) 0.0352(16) 0.0296(14) -0.0016(12) 0.0026(12) 0.0011(12)
    N4 0.0211(15) 0.0357(16) 0.0297(15) -0.0025(12) 0.0013(12) 0.0020(12)
    C1 0.034(2) 0.037(2) 0.0336(19) 0.0041(16) 0.0044(16) -0.0033(16)
    C2 0.0266(18) 0.0262(17) 0.0261(16) 0.0032(14) 0.0024(14) 0.0034(13)
    C3 0.0204(17) 0.0360(19) 0.0332(18) 0.0014(14) 0.0064(15) 0.0030(15)
    C4 0.0199(17) 0.0312(18) 0.0332(18) -0.0029(14) 0.0003(14) -0.0010(14)
    C5 0.0209(17) 0.0231(16) 0.0262(16) 0.0013(13) -0.0009(13) 0.0034(13)
    C6 0.0203(17) 0.0292(17) 0.0311(17) 0.0002(13) 0.0035(14) 0.0023(14)
    C7 0.0214(17) 0.0306(18) 0.0303(17) -0.0017(14) 0.0012(14) -0.0005(14)
    C8 0.0196(16) 0.0231(16) 0.0290(16) 0.0002(13) -0.0020(13) 0.0030(13)
    C9 0.0230(17) 0.0279(17) 0.0261(16) 0.0001(14) 0.0045(14) 0.0043(14)
    C10 0.0249(18) 0.0283(17) 0.0290(17) 0.0051(14) -0.0019(14) -0.0024(14)
    C11 0.0185(16) 0.0265(17) 0.0291(16) 0.0049(13) 0.0034(13) 0.0005(13)
    C12 0.0151(16) 0.0272(17) 0.0355(18) 0.0012(13) 0.0041(14) -0.0025(14)
    C13 0.0169(16) 0.0276(17) 0.0342(18) 0.0044(13) 0.0029(14) -0.0012(14)
    C14 0.0156(16) 0.0309(18) 0.0371(18) 0.0004(13) 0.0028(14) -0.0020(15)
    C15 0.0217(17) 0.0355(19) 0.0308(17) -0.0002(14) 0.0044(14) -0.0010(15)
    C16 0.0193(17) 0.0306(18) 0.0350(18) 0.0046(14) 0.0001(14) -0.0035(15)
    C17 0.0169(16) 0.0317(18) 0.0373(19) 0.0002(14) 0.0027(14) -0.0037(15)
    C18 0.0210(17) 0.0300(17) 0.0329(17) 0.0012(14) 0.0043(14) -0.0028(15)
    C19 0.0221(18) 0.046(2) 0.0344(18) 0.0029(15) -0.0023(15) -0.0011(16)
_geom_special_details
;
All e.s.d.'s (except the e.s.d. in the dihedral angle between two l.s. planes)
are estimated using the full covariance matrix. The cell e.s.d.'s are taken
into account individually in the estimation of e.s.d.'s in distances, angles
and torsion angles; correlations between e.s.d.'s in cell parameters are only
used when they are defined by crystal symmetry. An approximate (isotropic)
treatment of cell e.s.d.'s is used for estimating e.s.d.'s involving l.s.
planes.
;
loop_
    _geom_bond_atom_site_label_1
    _geom_bond_atom_site_label_2
    _geom_bond_site_symmetry_2
    _geom_bond_distance
    _geom_bond_publ_flag
    S1 C9 . 1.733(3) ?
    S1 C8 . 1.739(3) ?
    S2 C9 . 1.753(3) ?
    S2 C10 . 1.810(3) ?
    S3 C11 . 1.745(3) ?
    S3 C10 . 1.801(3) ?
    S4 C11 . 1.725(3) ?
    S4 C12 . 1.743(3) ?
    N1 C8 . 1.304(4) ?
    N1 N2 . 1.393(4) ?
    N2 C9 . 1.297(4) ?
    N3 C11 . 1.310(4) ?
    N3 N4 . 1.393(4) ?
    N4 C12 . 1.311(4) ?
    C1 C2 . 1.510(4) ?
    C1 H1A . 0.9800 ?
    C1 H1B . 0.9800 ?
    C1 H1C . 0.9800 ?
    C2 C7 . 1.398(4) ?
    C2 C3 . 1.403(4) ?
    C3 C4 . 1.382(4) ?
    C3 H3 . 0.9500 ?
    C4 C5 . 1.393(4) ?
    C4 H4 . 0.9500 ?
    C5 C6 . 1.398(4) ?
    C5 C8 . 1.465(4) ?
    C6 C7 . 1.383(4) ?
    C6 H6 . 0.9500 ?
    C7 H7 . 0.9500 ?
    C10 H10A . 0.9900 ?
    C10 H10B . 0.9900 ?
    C12 C13 . 1.469(4) ?
    C13 C14 . 1.394(4) ?
    C13 C18 . 1.397(4) ?
    C14 C15 . 1.386(4) ?
    C14 H14 . 0.9500 ?
    C15 C16 . 1.391(4) ?
    C15 H15 . 0.9500 ?
    C16 C17 . 1.403(5) ?
    C16 C19 . 1.506(4) ?
    C17 C18 . 1.386(5) ?
    C17 H17 . 0.9500 ?
    C18 H18 . 0.9500 ?
    C19 H19A . 0.9800 ?
    C19 H19B . 0.9800 ?
    C19 H19C . 0.9800 ?
loop_
    _geom_angle_atom_site_label_1
    _geom_angle_atom_site_label_2
    _geom_angle_atom_site_label_3
    _geom_angle_site_symmetry_1
    _geom_angle_site_symmetry_3
    _geom_angle
    _geom_angle_publ_flag
    C9 S1 C8 . . 87.06(15) ?
    C9 S2 C10 . . 99.51(15) ?
    C11 S3 C10 . . 98.52(15) ?
    C11 S4 C12 . . 87.24(15) ?
    C8 N1 N2 . . 113.2(3) ?
    C9 N2 N1 . . 111.9(3) ?
    C11 N3 N4 . . 111.6(3) ?
    C12 N4 N3 . . 113.2(3) ?
    C2 C1 H1A . . 109.5 ?
    C2 C1 H1B . . 109.5 ?
    H1A C1 H1B . . 109.5 ?
    C2 C1 H1C . . 109.5 ?
    H1A C1 H1C . . 109.5 ?
    H1B C1 H1C . . 109.5 ?
    C7 C2 C3 . . 117.7(3) ?
    C7 C2 C1 . . 121.0(3) ?
    C3 C2 C1 . . 121.3(3) ?
    C4 C3 C2 . . 121.4(3) ?
    C4 C3 H3 . . 119.3 ?
    C2 C3 H3 . . 119.3 ?
    C3 C4 C5 . . 120.2(3) ?
    C3 C4 H4 . . 119.9 ?
    C5 C4 H4 . . 119.9 ?
    C4 C5 C6 . . 119.2(3) ?
    C4 C5 C8 . . 121.0(3) ?
    C6 C5 C8 . . 119.8(3) ?
    C7 C6 C5 . . 120.2(3) ?
    C7 C6 H6 . . 119.9 ?
    C5 C6 H6 . . 119.9 ?
    C6 C7 C2 . . 121.3(3) ?
    C6 C7 H7 . . 119.3 ?
    C2 C7 H7 . . 119.3 ?
    N1 C8 C5 . . 124.5(3) ?
    N1 C8 S1 . . 113.2(2) ?
    C5 C8 S1 . . 122.3(2) ?
    N2 C9 S1 . . 114.6(2) ?
    N2 C9 S2 . . 126.2(3) ?
    S1 C9 S2 . . 119.18(19) ?
    S3 C10 S2 . . 115.46(17) ?
    S3 C10 H10A . . 108.4 ?
    S2 C10 H10A . . 108.4 ?
    S3 C10 H10B . . 108.4 ?
    S2 C10 H10B . . 108.4 ?
    H10A C10 H10B . . 107.5 ?
    N3 C11 S4 . . 114.7(2) ?
    N3 C11 S3 . . 123.5(2) ?
    S4 C11 S3 . . 121.77(18) ?
    N4 C12 C13 . . 123.9(3) ?
    N4 C12 S4 . . 113.2(2) ?
    C13 C12 S4 . . 123.0(2) ?
    C14 C13 C18 . . 118.6(3) ?
    C14 C13 C12 . . 121.2(3) ?
    C18 C13 C12 . . 120.1(3) ?
    C15 C14 C13 . . 120.3(3) ?
    C15 C14 H14 . . 119.8 ?
    C13 C14 H14 . . 119.8 ?
    C14 C15 C16 . . 121.9(3) ?
    C14 C15 H15 . . 119.1 ?
    C16 C15 H15 . . 119.1 ?
    C15 C16 C17 . . 117.3(3) ?
    C15 C16 C19 . . 122.4(3) ?
    C17 C16 C19 . . 120.3(3) ?
    C18 C17 C16 . . 121.4(3) ?
    C18 C17 H17 . . 119.3 ?
    C16 C17 H17 . . 119.3 ?
    C17 C18 C13 . . 120.4(3) ?
    C17 C18 H18 . . 119.8 ?
    C13 C18 H18 . . 119.8 ?
    C16 C19 H19A . . 109.5 ?
    C16 C19 H19B . . 109.5 ?
    H19A C19 H19B . . 109.5 ?
    C16 C19 H19C . . 109.5 ?
    H19A C19 H19C . . 109.5 ?
    H19B C19 H19C . . 109.5 ?
loop_
    _geom_torsion_atom_site_label_1
    _geom_torsion_atom_site_label_2
    _geom_torsion_atom_site_label_3
    _geom_torsion_atom_site_label_4
    _geom_torsion_site_symmetry_1
    _geom_torsion_site_symmetry_2
    _geom_torsion_site_symmetry_3
    _geom_torsion_site_symmetry_4
    _geom_torsion
    _geom_torsion_publ_flag
    C8 N1 N2 C9 . . . . 1.0(4) ?
    C11 N3 N4 C12 . . . . 0.4(4) ?
    C7 C2 C3 C4 . . . . -1.3(5) ?
    C1 C2 C3 C4 . . . . 178.2(3) ?
    C2 C3 C4 C5 . . . . 0.4(5) ?
    C3 C4 C5 C6 . . . . 0.1(5) ?
    C3 C4 C5 C8 . . . . -179.6(3) ?
    C4 C5 C6 C7 . . . . 0.2(5) ?
    C8 C5 C6 C7 . . . . 179.9(3) ?
    C5 C6 C7 C2 . . . . -1.0(5) ?
    C3 C2 C7 C6 . . . . 1.6(5) ?
    C1 C2 C7 C6 . . . . -177.9(3) ?
    N2 N1 C8 C5 . . . . 178.9(3) ?
    N2 N1 C8 S1 . . . . -0.9(3) ?
    C4 C5 C8 N1 . . . . 179.1(3) ?
    C6 C5 C8 N1 . . . . -0.7(5) ?
    C4 C5 C8 S1 . . . . -1.2(4) ?
    C6 C5 C8 S1 . . . . 179.1(2) ?
    C9 S1 C8 N1 . . . . 0.4(2) ?
    C9 S1 C8 C5 . . . . -179.4(3) ?
    N1 N2 C9 S1 . . . . -0.7(3) ?
    N1 N2 C9 S2 . . . . -178.4(2) ?
    C8 S1 C9 N2 . . . . 0.2(3) ?
    C8 S1 C9 S2 . . . . 178.1(2) ?
    C10 S2 C9 N2 . . . . -16.9(3) ?
    C10 S2 C9 S1 . . . . 165.53(19) ?
    C11 S3 C10 S2 . . . . 67.8(2) ?
    C9 S2 C10 S3 . . . . 104.05(19) ?
    N4 N3 C11 S4 . . . . -0.1(3) ?
    N4 N3 C11 S3 . . . . 178.8(2) ?
    C12 S4 C11 N3 . . . . -0.2(3) ?
    C12 S4 C11 S3 . . . . -179.1(2) ?
    C10 S3 C11 N3 . . . . -2.0(3) ?
    C10 S3 C11 S4 . . . . 176.80(19) ?
    N3 N4 C12 C13 . . . . -179.3(3) ?
    N3 N4 C12 S4 . . . . -0.6(3) ?
    C11 S4 C12 N4 . . . . 0.4(2) ?
    C11 S4 C12 C13 . . . . 179.2(3) ?
    N4 C12 C13 C14 . . . . -179.8(3) ?
    S4 C12 C13 C14 . . . . 1.6(4) ?
    N4 C12 C13 C18 . . . . 0.3(5) ?
    S4 C12 C13 C18 . . . . -178.3(2) ?
    C18 C13 C14 C15 . . . . -0.8(5) ?
    C12 C13 C14 C15 . . . . 179.3(3) ?
    C13 C14 C15 C16 . . . . -0.5(5) ?
    C14 C15 C16 C17 . . . . 1.5(5) ?
    C14 C15 C16 C19 . . . . -177.1(3) ?
    C15 C16 C17 C18 . . . . -1.3(5) ?
    C19 C16 C17 C18 . . . . 177.4(3) ?
    C16 C17 C18 C13 . . . . 0.0(5) ?
    C14 C13 C18 C17 . . . . 1.0(5) ?
    C12 C13 C18 C17 . . . . -179.1(3) ?
