# Supplementary material for: 2-(4-Methyl­phen­yl)-5-[({[5-(4-methyl­phen­yl)-1,3,4-thia­diazol-2-yl]sulfan­yl}meth­yl)sulfan­yl]-1,3,4-thia­diazole
Source: Acta Crystallogr Sect E Struct Rep Online. 2012 Feb 24;68(Pt 3):o851. doi: 10.1107/S1600536812007520 (PMC3297906; doi:10.1107/S1600536812007520)
Supplement: Supplementary file 2 [file e-68-0o851-Isup2.hkl]

# 
# h,k,l, Fc-squared, Fo-squared, sigma(Fo-squared) and status flag 
# 
data_I
_shelx_title ' shelx in P2(1)/n' 
_shelx_refln_list_code          4 
_shelx_F_calc_maximum      195.86 
_exptl_crystal_F_000       888.00 
_reflns_d_resolution_high  0.7611 
 
loop_ 
 _symmetry_equiv_pos_as_xyz 
 'x, y, z' 
 '-x+1/2, y+1/2, -z+1/2' 
 '-x, -y, -z' 
 'x-1/2, -y-1/2, z-1/2' 
 
_cell_length_a    16.8944 
_cell_length_b     4.1959 
_cell_length_c    27.1065 
_cell_angle_alpha  90.000 
_cell_angle_beta   96.084 
_cell_angle_gamma  90.000 
 
_shelx_F_squared_multiplier     1.000 
 
loop_ 
 _refln_index_h 
 _refln_index_k 
 _refln_index_l 
 _refln_F_squared_calc 
 _refln_F_squared_meas 
 _refln_F_squared_sigma 
 _refln_observed_status 
   2   0   0      632.25      600.05     36.10 o 
   4   0   0     5234.90     4755.12     86.26 o 
   6   0   0    14691.74    13990.04    216.73 o 
   8   0   0      663.21      600.00     65.72 o 
  10   0   0     1868.44     2002.08    114.44 o 
  12   0   0     5743.13     5329.34    264.96 o 
  14   0   0      140.98      145.69     41.41 o 
  16   0   0     4631.61     4967.90    508.86 o 
  18   0   0      213.24      227.73     83.42 o 
  20   0   0      172.64      156.53     70.66 o 
  22   0   0       26.09       36.85     56.73 o 
   1   1   0      310.33      327.20     18.29 o 
   2   1   0     8827.68     8439.55    104.81 o 
   3   1   0    13658.20    14040.98    527.74 o 
   4   1   0       78.12      117.55     19.10 o 
   5   1   0      384.91      355.99     18.26 o 
   6   1   0      391.56      445.27     25.17 o 
   7   1   0     2160.99     2278.03    120.11 o 
   8   1   0      195.90      252.95     51.02 o 
   9   1   0      948.28     1142.69     95.58 o 
  10   1   0      264.92      315.98     50.74 o 
  11   1   0      142.73      203.58     44.18 o 
  12   1   0      201.29      201.06     36.21 o 
  13   1   0      982.83      959.96    104.79 o 
  14   1   0       34.07       21.46     14.24 o 
  15   1   0      700.49      729.49    104.23 o 
  16   1   0     1077.73     1166.16    151.34 o 
  17   1   0      630.05      485.26    141.33 o 
  18   1   0       14.98       26.03     13.85 o 
  19   1   0       34.13       30.37     25.37 o 
  20   1   0      514.07      460.20    117.04 o 
  21   1   0       22.52       30.03     20.58 o 
   0   2   0      212.76      207.60     16.68 o 
   1   2   0     4590.80     4047.53     98.97 o 
   2   2   0      920.65      795.23     31.07 o 
   3   2   0      821.43      788.65     32.03 o 
   4   2   0       88.86      112.12     17.25 o 
   5   2   0       63.79       72.73     15.46 o 
   6   2   0     2126.62     2420.26     75.53 o 
   7   2   0      105.95      104.78     19.88 o 
   8   2   0      823.36      848.83     33.00 o 
   9   2   0      615.35      665.62     42.06 o 
  10   2   0     1834.35     1906.58     87.70 o 
  11   2   0      161.69      171.00     32.60 o 
  12   2   0        1.95       15.73     15.03 o 
  13   2   0     1132.72     1253.92    109.10 o 
  14   2   0      829.45      881.19    117.49 o 
  15   2   0      644.57      723.49    141.71 o 
  16   2   0       36.22       34.21     15.94 o 
  17   2   0      722.05      730.66    105.57 o 
  18   2   0      612.43      567.86    125.70 o 
  19   2   0      739.39      713.19    129.16 o 
  20   2   0      284.76      236.29     91.50 o 
   1   3   0      342.47      306.43     16.26 o 
   2   3   0     2741.79     2606.50     90.81 o 
   3   3   0        6.36       16.40      5.85 o 
   4   3   0        3.34       12.20      6.05 o 
   5   3   0       94.53       87.47     16.64 o 
   6   3   0      160.31      174.29     30.69 o 
   7   3   0        1.28       12.24     11.32 o 
   8   3   0      598.27      665.49     40.69 o 
   9   3   0       15.19       17.28      8.81 o 
  10   3   0      105.24       99.08     23.39 o 
  11   3   0       57.96       51.16     14.92 o 
  12   3   0        7.99       15.76     10.80 o 
  13   3   0       13.85       17.81     10.28 o 
  14   3   0     1040.34     1182.49     80.99 o 
  15   3   0       71.14       45.14     24.73 o 
  16   3   0      817.44      882.47    155.75 o 
  17   3   0       36.25       59.46     32.57 o 
  18   3   0       28.04       28.20     21.40 o 
   0   4   0      812.15      754.99    113.79 o 
   1   4   0     1380.15     1329.85    266.31 o 
   2   4   0      266.45      221.22     75.23 o 
   3   4   0      155.89      144.19     39.45 o 
   4   4   0      315.75      314.54     50.61 o 
   5   4   0       86.44       66.34     21.56 o 
   6   4   0      151.23      122.60     37.14 o 
   7   4   0      342.35      315.15     62.81 o 
   8   4   0      352.49      280.60    147.97 o 
   9   4   0        1.99       26.64     23.80 o 
  10   4   0      103.32       67.76     39.30 o 
  11   4   0       11.42       29.30     28.76 o 
  12   4   0       16.17       33.58     24.90 o 
  13   4   0      399.55      342.29    122.88 o 
  14   4   0      324.01      244.01    149.11 o 
  15   4   0        0.33       20.21     36.72 o 
   1   5   0       10.34        8.08     21.92 o 
   2   5   0        1.98       -1.95     22.01 o 
   3   5   0      213.53      229.54    104.31 o 
   4   5   0      306.60      360.55    145.12 o 
   5   5   0       29.87       34.84     24.80 o 
   6   5   0      123.12      121.99     79.17 o 
   7   5   0       70.26       71.05     65.76 o 
   8   5   0       23.55       51.53     50.19 o 
   9   5   0       77.21      116.64     91.71 o 
 -21   0   1      226.37      101.31    120.87 o 
 -19   0   1      517.95      447.29    145.42 o 
 -17   0   1      530.50      484.85    145.64 o 
 -15   0   1        2.43       37.15     19.87 o 
 -13   0   1      362.61      387.70    108.88 o 
 -11   0   1      378.00      371.11     50.67 o 
  -9   0   1     3741.69     3623.13    209.98 o 
  -7   0   1     3634.27     3054.77     89.68 o 
  -5   0   1      503.58      474.74     58.28 o 
  -3   0   1    38362.79    40669.50    188.95 o 
  -1   0   1      106.23       15.87     20.74 o 
   1   0   1    21182.50     7650.08   6884.68 o 
   3   0   1    32826.50    33383.34    231.38 o 
   5   0   1        9.96       25.80     18.22 o 
   7   0   1     1880.60     1550.20    134.05 o 
   9   0   1     6431.77     6523.23    344.84 o 
  11   0   1       15.66       61.17     44.70 o 
  13   0   1     9038.94     8983.21    550.54 o 
  15   0   1     5130.10     5828.39    479.80 o 
  17   0   1      243.35      215.26     72.52 o 
  19   0   1      234.61      194.27     84.76 o 
  21   0   1      792.10      577.71    404.87 o 
 -21   1   1      227.95      208.55     64.51 o 
 -20   1   1        0.57       12.93     20.64 o 
 -19   1   1       34.13       39.09     21.10 o 
 -18   1   1      218.17      196.76     54.33 o 
 -17   1   1       97.48       89.08     37.03 o 
 -16   1   1     1055.11     1163.74    173.64 o 
 -15   1   1     3102.46     2858.86    222.76 o 
 -14   1   1     2468.66     2103.75    261.46 o 
 -13   1   1       26.32       34.17     14.67 o 
 -12   1   1       16.91       11.34     14.30 o 
 -11   1   1      914.27      896.96     68.97 o 
 -10   1   1      266.10      247.88     46.08 o 
  -9   1   1      201.31      341.09     49.05 o 
  -8   1   1      582.35      531.76     33.60 o 
  -7   1   1      587.39      568.63     34.81 o 
  -6   1   1     4275.90     4197.39    111.61 o 
  -5   1   1      654.97      639.16     29.37 o 
  -4   1   1       91.21       82.35     15.35 o 
  -3   1   1     1387.26     1209.82     44.04 o 
  -2   1   1     2418.38     2280.44     49.20 o 
  -1   1   1    12059.64    11167.76    104.05 o 
   0   1   1     7558.27     6293.23    163.64 o 
   1   1   1     7375.47     6595.47    143.37 o 
   2   1   1     4923.00     4446.54    118.20 o 
   3   1   1        3.55       10.26      7.67 o 
   4   1   1     1240.21     1160.17     44.92 o 
   5   1   1      500.92      458.65     28.51 o 
   6   1   1     1616.88     1478.95     63.20 o 
   7   1   1      393.84      369.25     34.27 o 
   8   1   1     1046.92     1107.68     59.63 o 
   9   1   1     1054.04      991.41     78.43 o 
  10   1   1       15.45       25.55     11.06 o 
  11   1   1      483.80      544.57     52.76 o 
  12   1   1      161.67      185.06     34.11 o 
  13   1   1       49.97       47.56     19.32 o 
  14   1   1      800.66      886.46    149.93 o 
  15   1   1      108.47      113.75     36.98 o 
  16   1   1     1495.81     1562.81    202.60 o 
  17   1   1      915.31      882.71    137.36 o 
  18   1   1      153.20      153.27     42.07 o 
  19   1   1       73.33       43.55     28.42 o 
  20   1   1      169.11      132.83     60.89 o 
  21   1   1      626.89      688.59    122.29 o 
 -20   2   1        3.78       41.13     19.53 o 
 -19   2   1       13.25       18.36     12.18 o 
 -18   2   1      818.66      830.68    139.49 o 
 -17   2   1      753.74      695.75    116.18 o 
 -16   2   1      897.67     1016.37    129.82 o 
 -15   2   1        0.87       12.11     12.81 o 
 -14   2   1      133.85      187.26     39.63 o 
 -13   2   1     1051.82     1166.30    100.58 o 
 -12   2   1     1974.97     2013.57     82.41 o 
 -11   2   1      103.98      124.41     24.89 o 
 -10   2   1      230.06      257.19     40.23 o 
  -9   2   1      120.13      116.02     24.13 o 
  -8   2   1        0.08        5.53     13.14 o 
  -7   2   1     5649.71     6359.11    179.61 o 
  -6   2   1       17.37       12.39      8.34 o 
  -5   2   1      449.04      459.41     32.32 o 
  -4   2   1     2281.93     2363.68     57.27 o 
  -3   2   1     1801.01     1845.75     47.85 o 
  -2   2   1     2348.54     2253.93     49.09 o 
  -1   2   1     1284.11     1070.34     36.66 o 
   0   2   1     1784.06     1406.27     34.17 o 
   1   2   1      111.65      134.37     12.42 o 
   2   2   1     1152.34     1070.93     39.33 o 
   3   2   1     1203.69     1144.20     35.67 o 
   4   2   1       18.08       38.24      9.56 o 
   5   2   1      391.65      374.99     28.56 o 
   6   2   1      871.92     1008.43     51.16 o 
   7   2   1      627.40      643.98     47.21 o 
   8   2   1      883.43      872.63     38.60 o 
   9   2   1        6.33        9.01     10.56 o 
  10   2   1     1544.96     1552.37     72.92 o 
  11   2   1     1348.49     1310.12     64.42 o 
  12   2   1      832.23      805.98     49.86 o 
  13   2   1       39.18       37.05     14.70 o 
  14   2   1      188.70      202.13     36.13 o 
  15   2   1      386.71      297.31     57.39 o 
  16   2   1      891.61      964.49    136.15 o 
  17   2   1      108.34      125.07     32.82 o 
  18   2   1        0.45       26.33     15.48 o 
  19   2   1      443.39      342.82    118.86 o 
  20   2   1      237.91      162.79     59.56 o 
 -18   3   1        0.10       22.31     25.46 o 
 -17   3   1      426.19      321.02    181.33 o 
 -16   3   1       21.17       36.94     27.07 o 
 -15   3   1      766.38      836.99     89.44 o 
 -14   3   1       32.24       14.22     12.64 o 
 -13   3   1      706.23      674.68     65.32 o 
 -12   3   1        9.74       24.33     10.59 o 
 -11   3   1       22.65       31.15     14.42 o 
 -10   3   1      185.46      164.83     26.83 o 
  -9   3   1      149.25      164.41     37.65 o 
  -8   3   1       35.76       53.58     14.38 o 
  -7   3   1     1064.13     1172.51     60.80 o 
  -6   3   1       71.79       71.46     15.03 o 
  -5   3   1     1076.88     1148.04     43.24 o 
  -4   3   1       66.81       52.46     13.37 o 
  -3   3   1      263.60      252.68     21.33 o 
  -2   3   1      174.58      140.82     17.52 o 
  -1   3   1     2204.78     2209.71     71.68 o 
   0   3   1       64.44       61.28     13.96 o 
   1   3   1       87.46       91.19     16.64 o 
   2   3   1        0.92        7.61      4.92 o 
   3   3   1     3817.08     3660.74    160.04 o 
   4   3   1     1073.76     1031.14     52.44 o 
   5   3   1      630.58      627.82     43.58 o 
   6   3   1      125.64      153.70     27.45 o 
   7   3   1     1505.58     1555.18     62.48 o 
   8   3   1       27.81       23.05     10.29 o 
   9   3   1      144.98      141.81     38.78 o 
  10   3   1       34.98       60.61     19.43 o 
  11   3   1       96.58       70.28     16.13 o 
  12   3   1       21.48       23.54     13.32 o 
  13   3   1      252.80      213.49     59.11 o 
  14   3   1       44.37       41.94     17.86 o 
  15   3   1     1135.61     1212.67    124.18 o 
  16   3   1      132.80      101.87     33.12 o 
  17   3   1      858.24      960.54    115.66 o 
  18   3   1       21.71       32.81     19.92 o 
 -15   4   1       16.00        7.93     38.43 o 
 -14   4   1        5.22      -16.11     39.61 o 
 -13   4   1      222.40      241.00    127.81 o 
 -12   4   1      214.05      198.64     95.33 o 
 -11   4   1      111.42       80.67     67.99 o 
 -10   4   1        2.77       14.94     24.79 o 
  -9   4   1      102.68       80.07     40.97 o 
  -8   4   1      236.89      273.17    105.22 o 
  -7   4   1      409.29      426.46    157.25 o 
  -6   4   1       10.96       24.04     13.02 o 
  -5   4   1        0.09        3.97     23.20 o 
  -4   4   1       12.16       12.83     15.34 o 
  -3   4   1      699.38      878.06     77.31 o 
  -2   4   1       16.06       14.54     14.72 o 
  -1   4   1        9.49       -2.40     29.35 o 
   0   4   1     1013.66      954.91    125.12 o 
   1   4   1      100.86       89.29     29.34 o 
   2   4   1      731.55      702.42    107.11 o 
   3   4   1        2.99        7.46     18.27 o 
   4   4   1       60.23       65.29     22.80 o 
   5   4   1       12.79       18.97     16.40 o 
   6   4   1      188.43      139.14     37.62 o 
   7   4   1      197.24      184.28     62.25 o 
   8   4   1      744.96      736.32    165.59 o 
   9   4   1       92.71      126.90     72.16 o 
  10   4   1      102.15      103.23     57.34 o 
  11   4   1       63.66       95.99     51.99 o 
  12   4   1      333.73      269.46    133.37 o 
  13   4   1       42.58       72.18     43.93 o 
  14   4   1      289.96      239.87    122.51 o 
  15   4   1      418.35      272.74    187.44 o 
  -9   5   1      148.32      136.65    111.96 o 
  -8   5   1      340.25      415.15    270.70 o 
  -7   5   1        0.64       20.99     53.36 o 
  -6   5   1        4.15       20.27     20.91 o 
  -5   5   1      111.75      121.67     68.68 o 
  -4   5   1       11.96       18.96     27.91 o 
  -3   5   1      698.88     1009.85    244.68 o 
  -2   5   1      201.52      309.07    118.86 o 
  -1   5   1       19.84       42.78     26.80 o 
   0   5   1       15.54       20.34     22.64 o 
   1   5   1       58.53       41.88     34.90 o 
   2   5   1       25.14       54.39     22.28 o 
   3   5   1      179.50      149.50     76.96 o 
   4   5   1        0.22       16.53     23.48 o 
   5   5   1       48.88       54.47     30.72 o 
   6   5   1       35.99       44.52     30.28 o 
   7   5   1       11.42       34.45     37.50 o 
   8   5   1       79.82      114.16    107.12 o 
   9   5   1       82.73      128.39    115.18 o 
 -22   0   2      216.82      144.70    129.57 o 
 -20   0   2        0.40       -7.56     50.19 o 
 -18   0   2      493.57      373.69    135.66 o 
 -16   0   2     1321.69     1383.12    147.74 o 
 -14   0   2     1353.41     1563.42    158.18 o 
 -12   0   2      997.87      916.86     83.86 o 
 -10   0   2      847.01      887.14     86.49 o 
  -8   0   2     5331.31     4468.57    232.63 o 
  -6   0   2     4693.41     4098.31     95.82 o 
  -4   0   2        4.95       -0.93     13.50 o 
  -2   0   2       27.46       55.36      8.67 o 
   0   0   2       15.16        4.12      5.64 o 
   2   0   2      186.17      170.00     23.26 o 
   4   0   2        0.46       14.44     15.45 o 
   6   0   2    12033.51    12373.36    479.92 o 
   8   0   2      610.36      644.41     57.58 o 
  10   0   2    11190.44    11514.36    421.70 o 
  12   0   2      238.98      266.10     98.26 o 
  14   0   2       24.40       14.23     30.50 o 
  16   0   2     1999.12     2111.37    237.05 o 
  18   0   2      359.38      346.50    117.22 o 
  20   0   2       35.64       38.64     24.61 o 
 -21   1   2        0.84       25.96     20.28 o 
 -20   1   2      790.96      729.05    170.55 o 
 -19   1   2       36.81       60.80     30.33 o 
 -18   1   2      102.53       54.16     27.95 o 
 -17   1   2        1.23       14.09     18.61 o 
 -16   1   2       96.17       98.25     28.81 o 
 -15   1   2     1502.00     1391.62    124.13 o 
 -14   1   2     5481.30     4728.17    351.26 o 
 -13   1   2     5107.23     4722.53    351.73 o 
 -12   1   2     1428.87     1357.73     95.96 o 
 -11   1   2        6.71       15.67     14.16 o 
 -10   1   2     4336.78     3861.43    142.49 o 
  -9   1   2      216.83      247.16     29.01 o 
  -8   1   2     2857.38     2821.41     77.38 o 
  -7   1   2      688.97      656.78     30.62 o 
  -6   1   2     2040.67     2010.07     70.09 o 
  -5   1   2      916.72      854.80     37.13 o 
  -4   1   2     4250.16     4292.59     88.02 o 
  -3   1   2    22280.25    22474.52    129.09 o 
  -2   1   2    35599.87    36433.30    465.00 o 
  -1   1   2     2399.05     2110.00    102.64 o 
   0   1   2     1200.21     1096.65     39.89 o 
   1   1   2     1648.24     1481.53     44.04 o 
   2   1   2     5389.69     4876.14     91.36 o 
   3   1   2     1148.48      986.02     40.41 o 
   4   1   2       24.43       14.57      7.10 o 
   5   1   2     3106.43     3129.44    154.54 o 
   6   1   2     1153.01     1277.14     83.01 o 
   7   1   2     6924.39     6613.62    177.57 o 
   8   1   2       13.44       20.48     12.26 o 
   9   1   2     3050.01     3216.22    205.21 o 
  10   1   2      216.18      280.60     43.04 o 
  11   1   2       58.78       72.58     20.55 o 
  12   1   2      879.99      957.49     86.86 o 
  13   1   2      250.30      268.61     56.08 o 
  14   1   2      753.11      799.23    137.38 o 
  15   1   2      119.55      100.32     28.11 o 
  16   1   2      305.54      315.67     76.23 o 
  17   1   2      332.63      339.67     74.75 o 
  18   1   2       37.53       27.04     27.76 o 
  19   1   2       13.50       29.84     27.68 o 
  20   1   2        2.98       12.75     24.23 o 
  21   1   2      220.23      161.03     79.48 o 
 -20   2   2      597.08      605.31    108.83 o 
 -19   2   2      110.23       59.30     29.27 o 
 -18   2   2      166.04      139.18     44.05 o 
 -17   2   2      132.59      120.07     34.05 o 
 -16   2   2      333.23      359.57     70.57 o 
 -15   2   2     2573.22     2555.15    196.01 o 
 -14   2   2      626.36      569.28     87.00 o 
 -13   2   2      208.65      179.52     34.88 o 
 -12   2   2       32.31       35.71     12.84 o 
 -11   2   2     1213.84     1199.01     71.17 o 
 -10   2   2       52.02       56.49     12.18 o 
  -9   2   2      516.59      536.66     38.84 o 
  -8   2   2      982.79     1103.10     39.25 o 
  -7   2   2      859.30      832.01     54.83 o 
  -6   2   2      350.06      397.52     31.60 o 
  -5   2   2      361.09      392.20     26.28 o 
  -4   2   2     4081.40     4639.06     98.58 o 
  -3   2   2     2141.45     2178.25     72.10 o 
  -2   2   2       67.54       65.67     11.39 o 
  -1   2   2       26.89       25.19      6.60 o 
   0   2   2     3714.89     3155.12     86.44 o 
   1   2   2     1561.83     1443.47     33.90 o 
   2   2   2     1368.86     1326.10     46.69 o 
   3   2   2     2690.43     2443.76     68.70 o 
   4   2   2     1736.96     1819.57     48.90 o 
   5   2   2     3638.77     3945.58    173.68 o 
   6   2   2     1921.85     2073.63     68.90 o 
   7   2   2      355.11      352.09     34.64 o 
   8   2   2      258.39      352.82     61.50 o 
   9   2   2      767.94      767.90     44.70 o 
  10   2   2      482.39      511.47     64.06 o 
  11   2   2     1498.78     1327.98     86.06 o 
  12   2   2      837.48      977.97     88.92 o 
  13   2   2        6.11       15.72     14.12 o 
  14   2   2      137.21      100.06     22.27 o 
  15   2   2       14.01       28.52     14.62 o 
  16   2   2       23.20       15.64     11.38 o 
  17   2   2      142.54      130.06     43.70 o 
  18   2   2      607.71      562.15    149.45 o 
  19   2   2       53.65       47.00     20.29 o 
  20   2   2       66.30       71.60     34.33 o 
 -18   3   2      104.94      135.54     57.70 o 
 -17   3   2        0.08       16.23     19.12 o 
 -16   3   2     1399.17     1497.56    208.77 o 
 -15   3   2        0.13       16.24     10.34 o 
 -14   3   2      710.74      830.33    156.44 o 
 -13   3   2        6.59        7.24     12.75 o 
 -12   3   2      247.89      228.96     49.79 o 
 -11   3   2        8.18       13.33     13.51 o 
 -10   3   2        7.04       17.34     13.12 o 
  -9   3   2       74.09       53.93     15.02 o 
  -8   3   2      175.64      137.36     42.10 o 
  -7   3   2       78.38       72.95     19.23 o 
  -6   3   2     2838.98     3039.52     84.48 o 
  -5   3   2       74.26       72.14     14.98 o 
  -4   3   2     3751.18     3882.22    102.73 o 
  -3   3   2       21.31       22.70      5.62 o 
  -2   3   2      115.01      104.45     10.36 o 
  -1   3   2      120.10      114.90     17.82 o 
   0   3   2      700.36      619.88     42.80 o 
   1   3   2      351.39      348.17     20.66 o 
   2   3   2        6.38        7.30      4.16 o 
   3   3   2       16.50       13.55      5.14 o 
   4   3   2      921.54      814.88     53.14 o 
   5   3   2      536.80      505.86     36.61 o 
   6   3   2      420.78      440.53     36.35 o 
   7   3   2       48.71       44.87     15.39 o 
   8   3   2     4928.23     5422.19    297.02 o 
   9   3   2      162.15      103.38     25.99 o 
  10   3   2       29.37       31.14     16.38 o 
  11   3   2      165.95      153.99     40.04 o 
  12   3   2      106.05       98.62     23.68 o 
  13   3   2       21.44       27.23     14.24 o 
  14   3   2      172.05      138.97     41.90 o 
  15   3   2        0.76       27.70     18.66 o 
  16   3   2      321.21      233.00     71.93 o 
  17   3   2      165.68      113.37     56.36 o 
  18   3   2       11.55       19.68     18.78 o 
 -15   4   2       32.55       62.59     72.72 o 
 -14   4   2       22.40       67.06     47.83 o 
 -13   4   2       32.83       34.61     36.81 o 
 -12   4   2      435.88      314.60    195.27 o 
 -11   4   2       58.77       62.70     38.40 o 
 -10   4   2       65.22       65.51     32.74 o 
  -9   4   2        2.27       16.09     21.13 o 
  -8   4   2      432.31      322.98    152.97 o 
  -7   4   2      510.47      430.24    119.41 o 
  -6   4   2      193.40      170.89     42.73 o 
  -5   4   2       34.52       25.36     24.09 o 
  -4   4   2      153.91      156.90     46.98 o 
  -3   4   2       99.72       98.72     40.44 o 
  -2   4   2       60.69       70.91     23.31 o 
  -1   4   2        0.86       10.17     15.80 o 
   0   4   2       29.38       33.83     18.75 o 
   1   4   2      247.09      253.54     63.19 o 
   2   4   2       32.30       37.61     19.92 o 
   3   4   2      200.98      199.31     49.19 o 
   4   4   2      256.63      242.23     82.04 o 
   5   4   2      131.26      131.92     43.90 o 
   6   4   2      167.03      182.79     55.71 o 
   7   4   2        0.48        5.98     29.32 o 
   8   4   2        0.60        3.35     26.25 o 
   9   4   2      996.69      795.23    294.45 o 
  10   4   2       36.51       20.00     22.05 o 
  11   4   2      160.95      129.26     55.42 o 
  12   4   2        1.50       73.15     85.79 o 
  13   4   2      137.65       85.68     48.91 o 
  14   4   2       71.23       93.08     55.00 o 
  -9   5   2      166.83      181.83    139.46 o 
  -8   5   2        1.04        3.50     48.68 o 
  -7   5   2      182.34      295.59    238.08 o 
  -6   5   2       61.21       45.75     21.29 o 
  -5   5   2       78.90       95.44     55.30 o 
  -4   5   2       73.81       90.54     38.05 o 
  -3   5   2       12.33       -2.98     33.36 o 
  -2   5   2      177.91      231.27     88.68 o 
  -1   5   2      510.11      589.62    230.90 o 
   0   5   2       69.00       90.67     51.98 o 
   1   5   2        9.58       24.98     24.89 o 
   2   5   2       13.09       18.08     24.19 o 
   3   5   2      358.78      360.89    173.78 o 
   4   5   2      382.19      496.11    201.37 o 
   5   5   2        2.71        0.77     20.03 o 
   6   5   2      202.96      214.69    162.60 o 
   7   5   2       23.02       20.05     29.40 o 
   8   5   2       10.47       44.00     43.76 o 
 -21   0   3     2711.28     2542.13    183.83 o 
 -19   0   3        0.09      -19.20     50.39 o 
 -17   0   3     2051.39     1941.87    229.84 o 
 -15   0   3     2226.54     2017.80    198.71 o 
 -13   0   3      268.05      275.15     80.65 o 
 -11   0   3     5071.45     5340.56    537.43 o 
  -9   0   3     5423.97     5097.40    484.82 o 
  -7   0   3     2358.61     2304.15     99.95 o 
  -5   0   3      127.14      148.47     36.01 o 
  -3   0   3    13917.28    13293.35    546.56 o 
  -1   0   3    11633.59    10641.21    527.30 o 
   1   0   3      244.72      214.34     25.64 o 
   3   0   3       75.28      146.27     31.23 o 
   5   0   3      590.49      564.32     42.29 o 
   7   0   3     6169.89     6829.10    104.85 o 
   9   0   3      169.76      205.20     56.38 o 
  11   0   3    10257.82    11293.16    245.12 o 
  13   0   3      566.41      824.01    232.63 o 
  15   0   3       19.94       38.47     42.99 o 
  17   0   3        3.11       22.12     28.03 o 
  19   0   3      328.65      316.58    130.07 o 
  21   0   3        4.72       34.24     22.51 o 
 -21   1   3      531.19      393.16    168.10 o 
 -20   1   3      236.80      178.01     70.41 o 
 -19   1   3        9.80       28.23     16.75 o 
 -18   1   3       93.33      196.08     97.93 o 
 -17   1   3       49.51       43.09     21.38 o 
 -16   1   3       39.20       28.99     15.59 o 
 -15   1   3     1170.84     1131.29     87.12 o 
 -14   1   3      136.86      158.35     35.90 o 
 -13   1   3     2464.79     2247.66     82.99 o 
 -12   1   3        0.43       10.70     11.32 o 
 -11   1   3      612.56      524.58     30.21 o 
 -10   1   3      136.82      182.70     37.07 o 
  -9   1   3     3745.73     3499.07     93.63 o 
  -8   1   3       61.80       72.50     17.24 o 
  -7   1   3     1742.40     1741.93     54.38 o 
  -6   1   3      298.46      282.45     44.83 o 
  -5   1   3     1476.60     1398.45     54.65 o 
  -4   1   3    22993.03    23263.49    467.79 o 
  -3   1   3     3058.37     3176.36     30.13 o 
  -2   1   3     3143.23     3177.84     51.63 o 
  -1   1   3    14769.74    13631.41    389.75 o 
   0   1   3     3188.43     2652.94     60.84 o 
   1   1   3    19848.40    16165.06    595.68 o 
   2   1   3    24727.22    22686.44    338.44 o 
   3   1   3      183.67      141.05     17.58 o 
   4   1   3        4.15       11.43      9.25 o 
   5   1   3      563.80      530.29     43.53 o 
   6   1   3        2.79       11.73      8.32 o 
   7   1   3     4511.33     4341.79    126.97 o 
   8   1   3     3529.55     3119.35     90.79 o 
   9   1   3      241.77      224.15     42.37 o 
  10   1   3     4660.96     4841.83    184.69 o 
  11   1   3      511.48      577.86     74.34 o 
  12   1   3       46.49       47.51     17.90 o 
  13   1   3      273.16      317.87     56.25 o 
  14   1   3       21.28        4.98     18.66 o 
  15   1   3     1523.41     1604.65    129.30 o 
  16   1   3      108.84       72.62     27.34 o 
  17   1   3        2.93       16.13     25.22 o 
  18   1   3        2.22       16.83     16.24 o 
  19   1   3       16.39       23.95     24.11 o 
  20   1   3        9.89       14.38     19.06 o 
  21   1   3      119.37      100.63     48.17 o 
 -20   2   3      405.04      300.17     91.90 o 
 -19   2   3      555.35      589.89     96.55 o 
 -18   2   3       23.91       37.23     21.26 o 
 -17   2   3       32.89       41.91     19.65 o 
 -16   2   3       31.91       51.12     19.08 o 
 -15   2   3        6.03       16.27     16.03 o 
 -14   2   3     1001.77      980.99    124.34 o 
 -13   2   3      575.15      625.59     90.21 o 
 -12   2   3        9.67       24.85     15.11 o 
 -11   2   3        3.09       17.02     12.21 o 
 -10   2   3      292.64      303.90     47.98 o 
  -9   2   3      247.26      308.11     45.21 o 
  -8   2   3     1164.52     1256.74     51.49 o 
  -7   2   3     6184.72     6626.39    115.82 o 
  -6   2   3     6889.22     7337.81    216.55 o 
  -5   2   3        5.66        8.80      7.48 o 
  -4   2   3        0.34       14.64      7.60 o 
  -3   2   3       13.75       13.19      6.89 o 
  -2   2   3      728.73      733.97     28.37 o 
  -1   2   3      171.33      133.30     20.92 o 
   0   2   3      490.34      397.37     29.86 o 
   1   2   3      432.23      385.49     16.86 o 
   2   2   3     3297.12     3347.22     86.75 o 
   3   2   3        0.01       10.68      7.72 o 
   4   2   3      309.03      323.88     24.06 o 
   5   2   3      593.16      557.46     37.22 o 
   6   2   3     2409.86     2512.80    110.63 o 
   7   2   3       69.54      104.25     16.22 o 
   8   2   3      155.63      188.49     30.13 o 
   9   2   3      241.12      209.63     37.21 o 
  10   2   3     2710.73     2586.90     91.48 o 
  11   2   3       32.70       45.31     15.36 o 
  12   2   3     1460.04     1510.77     83.39 o 
  13   2   3      789.27      798.29    125.04 o 
  14   2   3       74.30       63.47     20.44 o 
  15   2   3       40.83       44.63     18.85 o 
  16   2   3      180.14      119.69     33.72 o 
  17   2   3       25.34       32.01     17.63 o 
  18   2   3        2.88       29.85     21.07 o 
  19   2   3      134.53      110.99     46.39 o 
  20   2   3      135.53       70.25     28.18 o 
 -18   3   3       14.38       30.13     30.26 o 
 -17   3   3      511.01       46.79    173.31 o 
 -16   3   3       99.49       75.99     39.09 o 
 -15   3   3      148.47       77.13     54.34 o 
 -14   3   3        2.49        9.08     11.01 o 
 -13   3   3      184.27      178.35     56.19 o 
 -12   3   3        1.95       20.36     14.12 o 
 -11   3   3        1.44       24.00     13.15 o 
 -10   3   3       30.88       27.73     12.87 o 
  -9   3   3        2.13       11.43     11.30 o 
  -8   3   3        8.25       15.86     10.13 o 
  -7   3   3      175.48      143.13     30.20 o 
  -6   3   3      938.31      999.79     42.10 o 
  -5   3   3      894.04      870.94     33.73 o 
  -4   3   3      246.25      220.92     20.56 o 
  -3   3   3     3264.84     3290.26    113.03 o 
  -2   3   3      170.11      151.26     17.49 o 
  -1   3   3      865.62      665.23    102.10 o 
   0   3   3      601.98      359.18     99.67 o 
   1   3   3       62.79       48.95     13.17 o 
   2   3   3      827.71      752.63     71.28 o 
   3   3   3      556.50      491.60     40.88 o 
   4   3   3      124.11       96.65     20.39 o 
   5   3   3      376.66      349.88     28.60 o 
   6   3   3      596.06      564.72     45.88 o 
   7   3   3      301.55      274.70     28.63 o 
   8   3   3       77.25       75.30     23.84 o 
   9   3   3     7056.06     6841.39    498.47 o 
  10   3   3      433.26      381.69     83.37 o 
  11   3   3      156.36      141.29     40.04 o 
  12   3   3       76.47       61.06     21.41 o 
  13   3   3      427.00      387.68    113.41 o 
  14   3   3       40.37       38.10     22.70 o 
  15   3   3      367.73      284.53     91.73 o 
  16   3   3       87.38       78.83     38.47 o 
  17   3   3       51.02       48.73     26.67 o 
  18   3   3       50.92       25.37     28.07 o 
 -15   4   3        4.40        6.30     37.70 o 
 -14   4   3       21.38       68.45     43.23 o 
 -13   4   3       14.40       62.83     34.53 o 
 -12   4   3        5.96       15.09     24.56 o 
 -11   4   3      224.10      179.77     79.88 o 
 -10   4   3       82.81       62.51     35.85 o 
  -9   4   3        0.14       14.83     20.72 o 
  -8   4   3      369.22      323.49    143.45 o 
  -7   4   3     1775.24     2200.57    148.38 o 
  -6   4   3      272.98      328.71     84.27 o 
  -5   4   3      304.93      364.01    148.00 o 
  -4   4   3      186.91      232.92     88.32 o 
  -3   4   3      344.76      290.35     72.65 o 
  -2   4   3       35.28       41.95     16.21 o 
  -1   4   3      300.92      293.54     68.74 o 
   0   4   3       52.45       94.34     30.60 o 
   1   4   3      461.91      434.13    112.41 o 
   2   4   3       98.71       80.78     32.58 o 
   3   4   3       61.20       57.92     27.76 o 
   4   4   3       11.37       17.65     16.35 o 
   5   4   3      255.81      232.82     62.78 o 
   6   4   3      190.40      154.57     57.50 o 
   7   4   3      114.91       88.13     41.29 o 
   8   4   3        3.36       31.41     23.76 o 
   9   4   3       26.81       84.11     52.52 o 
  10   4   3      495.06      462.56    180.00 o 
  11   4   3        4.47       61.53     42.22 o 
  12   4   3      517.26      487.17    199.75 o 
  13   4   3       85.44      103.98     66.29 o 
  14   4   3       12.54        6.76     23.14 o 
  -9   5   3       91.76       88.21     55.92 o 
  -8   5   3        0.44       16.35     63.49 o 
  -7   5   3        0.31       12.36     15.35 o 
  -6   5   3      415.90      471.47    183.73 o 
  -5   5   3      121.37      138.84     51.49 o 
  -4   5   3      146.34      122.97     57.55 o 
  -3   5   3        2.41        7.99     21.25 o 
  -2   5   3        0.91       11.15     22.70 o 
  -1   5   3      181.11      186.62    131.51 o 
   0   5   3       33.66       45.26     32.11 o 
   1   5   3        0.66       24.01     21.20 o 
   2   5   3      789.12     1077.75    227.58 o 
   3   5   3       68.98       57.60     45.22 o 
   4   5   3        7.56       18.41     16.88 o 
   5   5   3      171.51      190.59    118.10 o 
   6   5   3        2.34       32.49     48.76 o 
   7   5   3       83.92      107.16    109.12 o 
   8   5   3       89.63       99.97    102.69 o 
 -22   0   4       47.00       21.43     75.20 o 
 -20   0   4      521.57      701.71    238.65 o 
 -18   0   4      490.89      464.16    288.59 o 
 -16   0   4     1116.68     1115.31    129.81 o 
 -14   0   4     3091.69     3118.64    331.70 o 
 -12   0   4      866.21      877.72     64.85 o 
 -10   0   4      576.99      582.33     64.73 o 
  -8   0   4      949.46      725.50     53.41 o 
  -6   0   4    10521.76     9385.02    157.80 o 
  -4   0   4    12764.40    11981.81    597.84 o 
  -2   0   4     4050.33     3645.60     93.16 o 
   0   0   4       45.51       67.80     21.59 o 
   2   0   4     3331.92     3084.34     78.29 o 
   4   0   4     6562.39     7190.66    706.53 o 
   6   0   4      547.84      495.82     41.62 o 
   8   0   4     3207.32     3308.74    131.40 o 
  10   0   4       70.67       73.16     31.35 o 
  12   0   4     3675.32     3925.63    273.26 o 
  14   0   4      130.34      108.26     60.80 o 
  16   0   4      306.27      322.96    128.68 o 
  18   0   4      266.69      236.33    107.60 o 
  20   0   4      127.01       87.94     53.13 o 
 -21   1   4     1034.86      801.69    198.27 o 
 -20   1   4      136.66      151.46     49.52 o 
 -19   1   4        1.25       14.38     18.77 o 
 -18   1   4       74.24       44.43     21.76 o 
 -17   1   4        1.28       24.82     13.98 o 
 -16   1   4      301.91      289.28     50.45 o 
 -15   1   4       10.18       23.87     11.88 o 
 -14   1   4     1174.57     1156.68     75.64 o 
 -13   1   4      204.01      171.57     37.24 o 
 -12   1   4      326.41      349.20     53.56 o 
 -11   1   4      212.06      232.86     50.07 o 
 -10   1   4       24.43       17.37     11.91 o 
  -9   1   4     4019.26     3910.70     87.85 o 
  -8   1   4     5545.77     5399.92    139.79 o 
  -7   1   4     1761.06     1704.54     64.29 o 
  -6   1   4     2836.68     2757.02     48.70 o 
  -5   1   4     4970.72     5158.17     93.85 o 
  -4   1   4     2012.74     1773.41     65.43 o 
  -3   1   4    11343.14    11074.40    163.95 o 
  -2   1   4    10844.23    10755.00    233.56 o 
  -1   1   4     1375.04     1232.38     44.47 o 
   0   1   4      748.68      704.40     28.13 o 
   1   1   4     9272.70     8273.50    126.38 o 
   2   1   4    11513.35     8968.28   1030.68 o 
   3   1   4        4.84        1.02      6.93 o 
   4   1   4       77.72       96.20     25.52 o 
   5   1   4     1547.17     1625.52     70.05 o 
   6   1   4       14.45       21.34      9.26 o 
   7   1   4     1807.05     1822.28     97.33 o 
   8   1   4     8211.75     8117.02    388.60 o 
   9   1   4     3248.33     3069.97    100.61 o 
  10   1   4     1382.30     1606.64     74.95 o 
  11   1   4     1165.48     1360.69    113.87 o 
  12   1   4      167.72      208.87     42.84 o 
  13   1   4      376.32      471.89     69.67 o 
  14   1   4     1392.97     1606.49     99.92 o 
  15   1   4       57.91       51.93     29.01 o 
  16   1   4      354.02      357.79     99.38 o 
  17   1   4     2631.65     2693.13    380.82 o 
  18   1   4       28.84       40.31     28.28 o 
  19   1   4      240.20      254.40     81.51 o 
  20   1   4      861.67      735.90    193.69 o 
  21   1   4       50.20       40.77     27.43 o 
 -20   2   4        0.06       14.97     20.38 o 
 -19   2   4     1071.32     1106.22    118.11 o 
 -18   2   4      656.50      547.85    145.60 o 
 -17   2   4      128.45      108.17     40.95 o 
 -16   2   4       23.66       35.96     15.30 o 
 -15   2   4       18.42       14.32     11.06 o 
 -14   2   4      242.82      217.68     48.76 o 
 -13   2   4        1.31        9.53     15.48 o 
 -12   2   4     1190.25     1117.24     72.23 o 
 -11   2   4       77.28       97.47     25.11 o 
 -10   2   4        0.41        9.43     12.50 o 
  -9   2   4        0.01       21.77     11.44 o 
  -8   2   4       17.95       23.53     10.25 o 
  -7   2   4      693.82      675.32     43.78 o 
  -6   2   4     9926.86    10439.69    155.15 o 
  -5   2   4    12029.00    12941.80    120.12 o 
  -4   2   4       21.98       33.55      7.83 o 
  -3   2   4      654.22      648.96     29.82 o 
  -2   2   4      260.39      208.05     16.14 o 
  -1   2   4      922.13      968.23     40.85 o 
   0   2   4      722.70      667.66     28.12 o 
   1   2   4     2805.46     2462.23    108.07 o 
   2   2   4        6.12       10.43      4.98 o 
   3   2   4       65.38       74.04     14.25 o 
   4   2   4       14.00       20.28      8.21 o 
   5   2   4      100.35      116.54     23.29 o 
   6   2   4      751.06      739.02     53.13 o 
   7   2   4     1834.22     1783.12     73.78 o 
   8   2   4        8.33       18.41     10.64 o 
   9   2   4      772.80      783.18     42.85 o 
  10   2   4      563.88      567.51     58.86 o 
  11   2   4     1435.22     1461.19     66.49 o 
  12   2   4      176.70      135.96     25.12 o 
  13   2   4     1972.47     1989.54    113.60 o 
  14   2   4        9.02       18.11     11.92 o 
  15   2   4      149.02      103.70     24.92 o 
  16   2   4       55.56       43.87     16.05 o 
  17   2   4       95.18       92.88     34.13 o 
  18   2   4      189.10      122.19     52.27 o 
  19   2   4      330.86      191.53     88.00 o 
  20   2   4      359.96      222.53     88.53 o 
 -18   3   4      256.46       59.97     75.51 o 
 -17   3   4        2.26       24.25     15.13 o 
 -16   3   4        3.75       26.47     12.49 o 
 -15   3   4        8.04       20.60     11.65 o 
 -14   3   4      146.85       93.40     35.55 o 
 -13   3   4       21.27       19.98     10.96 o 
 -12   3   4        4.75        8.51     14.15 o 
 -11   3   4       17.73       29.50     13.97 o 
 -10   3   4      366.99      372.58     77.68 o 
  -9   3   4      309.26      298.93     60.97 o 
  -8   3   4      773.93      824.71     42.43 o 
  -7   3   4     1254.36     1367.81     50.42 o 
  -6   3   4     2539.73     2785.96     79.14 o 
  -5   3   4      125.80      111.72     22.60 o 
  -4   3   4      181.57      143.30     22.57 o 
  -3   3   4       22.01       18.53      5.63 o 
  -2   3   4       24.30       20.24      7.66 o 
  -1   3   4      756.29      831.34     34.59 o 
   0   3   4      133.05      154.81     19.30 o 
   1   3   4       24.98       25.12      8.51 o 
   2   3   4      201.88      181.85     21.11 o 
   3   3   4      354.83      310.15     29.67 o 
   4   3   4      662.41      524.66     98.05 o 
   5   3   4       13.19        9.93      6.63 o 
   6   3   4       28.90       24.49     11.98 o 
   7   3   4     1423.44     1563.59     74.20 o 
   8   3   4       12.56       24.92     13.46 o 
   9   3   4        0.03        4.76     13.38 o 
  10   3   4     1862.92     2059.96    134.03 o 
  11   3   4        0.15       27.06     11.34 o 
  12   3   4      296.64      234.07     65.44 o 
  13   3   4        3.70        9.64     15.14 o 
  14   3   4      104.77      138.49     40.07 o 
  15   3   4       51.35       81.01     64.22 o 
  16   3   4      157.39      135.60     48.38 o 
  17   3   4       56.21       39.35     21.18 o 
  18   3   4      643.12      642.65    187.71 o 
 -15   4   4      134.14      143.93    110.46 o 
 -14   4   4        0.05       25.74     42.66 o 
 -13   4   4        3.36        7.44     23.67 o 
 -12   4   4       96.95      106.03     75.36 o 
 -11   4   4      122.37      111.03     76.26 o 
 -10   4   4      624.79      529.18    198.69 o 
  -9   4   4     1105.92     1032.83    195.88 o 
  -8   4   4       13.60       27.35     22.38 o 
  -7   4   4      753.58      998.53    204.79 o 
  -6   4   4      839.80      947.42    146.34 o 
  -5   4   4       95.59       88.89     31.59 o 
  -4   4   4        2.05        5.80     14.22 o 
  -3   4   4      486.72      513.18     94.46 o 
  -2   4   4      774.72      914.70     99.87 o 
  -1   4   4      201.75      202.75     50.87 o 
   0   4   4        0.15       13.21     12.58 o 
   1   4   4      107.26       89.92     28.54 o 
   2   4   4        3.37       23.01     16.45 o 
   3   4   4     1000.43      979.12    140.33 o 
   4   4   4      366.61      330.69     88.94 o 
   5   4   4      259.65      233.83     67.26 o 
   6   4   4      328.61      643.38    246.32 o 
   7   4   4       47.89       32.00     21.66 o 
   8   4   4        0.03       18.67     28.84 o 
   9   4   4      225.86      180.77     73.53 o 
  10   4   4        0.04        6.57     19.24 o 
  11   4   4      230.51      249.12     89.49 o 
  12   4   4        0.40       17.35     22.35 o 
  13   4   4      282.70      249.92    116.57 o 
  14   4   4        8.89       40.54     35.20 o 
  -9   5   4      354.60      419.83    335.40 o 
  -8   5   4        0.05       -4.84     44.41 o 
  -7   5   4      157.32      171.02    123.92 o 
  -6   5   4        1.71       21.94     21.46 o 
  -5   5   4      367.41      392.32    161.36 o 
  -4   5   4      250.00      288.76    148.46 o 
  -3   5   4      323.96      372.70    188.14 o 
  -2   5   4       20.84       44.84     35.13 o 
  -1   5   4      291.31      368.04    168.43 o 
   0   5   4        0.32       13.38     20.49 o 
   1   5   4      184.54      135.05     96.04 o 
   2   5   4      126.00      133.03     67.56 o 
   3   5   4       97.20       93.67     47.40 o 
   4   5   4       17.39       35.80     26.62 o 
   5   5   4      194.11      164.69     82.18 o 
   6   5   4       14.88       27.37     34.81 o 
   7   5   4      366.04      389.25    288.92 o 
   8   5   4      390.92      550.38    174.11 o 
 -21   0   5        4.09       24.61     71.54 o 
 -19   0   5     1586.43     1594.69    222.06 o 
 -17   0   5       77.63       75.39     40.42 o 
 -15   0   5        6.39       21.36     19.75 o 
 -13   0   5     3389.52     3065.36    263.60 o 
 -11   0   5      996.00      926.47     41.70 o 
  -9   0   5        8.41        7.60     13.42 o 
  -7   0   5     5636.01     4855.80    248.19 o 
  -5   0   5     1413.53     1233.47     62.52 o 
  -3   0   5     2216.14     2083.39    110.30 o 
  -1   0   5      995.27      929.51     60.75 o 
   1   0   5     3160.92     2685.79     37.11 o 
   3   0   5     4701.12     4910.24     63.90 o 
   5   0   5     2260.70     2437.84    219.74 o 
   7   0   5      394.05      465.77     76.28 o 
   9   0   5     1131.51     1249.91    109.15 o 
  11   0   5        0.88       25.94     24.36 o 
  13   0   5     1947.54     2458.39    195.25 o 
  15   0   5      557.81      736.93    290.83 o 
  17   0   5     1660.97     2093.34    281.03 o 
  19   0   5        1.04       10.84     38.83 o 
  21   0   5      129.66       91.06     50.16 o 
 -21   1   5       31.16       45.86     30.64 o 
 -20   1   5     1242.95     1509.50    198.35 o 
 -19   1   5       35.29       30.06     14.45 o 
 -18   1   5        5.38       13.27     15.18 o 
 -17   1   5       44.67       57.09     20.41 o 
 -16   1   5       27.20       28.39     11.87 o 
 -15   1   5      959.65      906.48     98.81 o 
 -14   1   5      138.78      130.09     28.81 o 
 -13   1   5      274.52      318.17     52.33 o 
 -12   1   5      301.29      316.59     52.67 o 
 -11   1   5      847.51      781.21     41.47 o 
 -10   1   5        3.38       16.24     10.74 o 
  -9   1   5      571.18      578.24     41.26 o 
  -8   1   5     1189.46     1262.07     51.35 o 
  -7   1   5      142.17      163.64     39.71 o 
  -6   1   5     4580.71     4995.79     61.33 o 
  -5   1   5     4280.50     4369.37     53.68 o 
  -4   1   5     5586.23     5435.61     64.79 o 
  -3   1   5     2612.70     2593.81     46.97 o 
  -2   1   5     5389.42     5177.49     99.34 o 
  -1   1   5       12.64        7.94      9.31 o 
   0   1   5     1353.42     1040.46     71.94 o 
   1   1   5    27858.05    24712.47    416.80 o 
   2   1   5     1174.80      591.80    215.16 o 
   3   1   5      478.17      499.05     29.13 o 
   4   1   5     1670.44     1717.50     71.48 o 
   5   1   5       21.78       43.01     13.22 o 
   6   1   5      122.76      134.19     31.02 o 
   7   1   5     2167.40     2339.72     72.86 o 
   8   1   5      492.59      586.55     63.62 o 
   9   1   5     1824.52     1684.22     58.60 o 
  10   1   5     1891.26     2015.56     72.69 o 
  11   1   5      586.17      694.01    104.10 o 
  12   1   5     1265.95     1364.85     87.47 o 
  13   1   5      401.34      472.19     81.96 o 
  14   1   5     1408.38     1501.80    144.18 o 
  15   1   5        2.53       48.35     29.97 o 
  16   1   5      762.30      871.39    194.41 o 
  17   1   5       90.86       61.70     32.45 o 
  18   1   5     2087.82     2418.03    137.68 o 
  19   1   5        4.79       29.22     30.15 o 
  20   1   5      672.44      639.78    214.57 o 
  21   1   5      605.29      342.39    193.55 o 
 -20   2   5      137.60      105.97     38.89 o 
 -19   2   5        8.31       11.43     16.33 o 
 -18   2   5      292.88      277.69     96.69 o 
 -17   2   5      454.14      357.35     88.68 o 
 -16   2   5       78.09       53.73     21.30 o 
 -15   2   5      345.13      331.35     61.78 o 
 -14   2   5       33.16       47.59     16.41 o 
 -13   2   5      183.50      197.20     41.32 o 
 -12   2   5      715.97      772.38     88.15 o 
 -11   2   5      473.77      501.29     60.66 o 
 -10   2   5      512.14      525.38     46.37 o 
  -9   2   5      117.63      109.23     26.95 o 
  -8   2   5     1061.83     1074.24     39.69 o 
  -7   2   5      869.28      868.00     61.35 o 
  -6   2   5     8207.57     8902.77    133.62 o 
  -5   2   5     1430.07     1446.94     37.09 o 
  -4   2   5     4455.64     4666.08     99.56 o 
  -3   2   5     1924.82     1843.74     47.93 o 
  -2   2   5      126.18       88.52     14.25 o 
  -1   2   5      999.26      890.50     35.73 o 
   0   2   5      142.95      138.52     21.80 o 
   1   2   5     1908.27     1809.30     77.48 o 
   2   2   5     1604.36     1294.18     46.49 o 
   3   2   5     2395.27     2345.46     86.56 o 
   4   2   5     1452.97     1408.85     58.61 o 
   5   2   5       18.39       22.47      7.35 o 
   6   2   5       19.89       17.27      8.06 o 
   7   2   5     1482.99     1578.95     47.06 o 
   8   2   5     1116.09     1156.58     37.97 o 
   9   2   5      123.41      136.28     26.26 o 
  10   2   5      636.32      625.65     60.69 o 
  11   2   5      624.02      651.75     80.20 o 
  12   2   5      528.88      493.14     81.13 o 
  13   2   5      130.85      127.19     27.83 o 
  14   2   5      236.32      193.94     48.69 o 
  15   2   5      402.74      344.08     77.65 o 
  16   2   5      615.47      507.35    120.55 o 
  17   2   5        0.18       21.94     67.20 o 
  18   2   5       15.04       32.30     20.09 o 
  19   2   5        2.14       28.56     23.81 o 
 -18   3   5       53.84       30.20     18.06 o 
 -17   3   5      444.16       57.21    109.50 o 
 -16   3   5       21.93       18.42     19.43 o 
 -15   3   5       26.33       30.06     15.16 o 
 -14   3   5      140.36      112.12     55.81 o 
 -13   3   5      706.64      638.24    105.25 o 
 -12   3   5      166.32      132.57     35.17 o 
 -11   3   5        1.65       21.45     13.83 o 
 -10   3   5      760.79      791.78     86.16 o 
  -9   3   5     2890.84     3312.46    158.22 o 
  -8   3   5      196.25      181.14     36.62 o 
  -7   3   5      344.94      380.86     37.03 o 
  -6   3   5      210.33      198.93     40.55 o 
  -5   3   5     1323.25     1387.02     41.85 o 
  -4   3   5       56.94       67.85     15.91 o 
  -3   3   5     1034.86     1069.65     40.11 o 
  -2   3   5      193.98      183.03     33.04 o 
  -1   3   5      437.11      369.53     41.57 o 
   0   3   5      543.98      534.20     36.57 o 
   1   3   5      491.64      498.17     24.03 o 
   2   3   5      234.10      164.13     37.91 o 
   3   3   5      407.44      424.84     32.19 o 
   4   3   5       13.09        3.50     11.34 o 
   5   3   5      889.47      967.75     48.98 o 
   6   3   5       60.73       48.26     14.99 o 
   7   3   5     1039.09     1066.96     67.99 o 
   8   3   5      420.58      431.59     78.41 o 
   9   3   5        6.73       26.75     14.69 o 
  10   3   5      405.20      348.52     77.64 o 
  11   3   5      266.32      259.96     73.46 o 
  12   3   5      258.38      170.92     48.59 o 
  13   3   5       33.58       42.71     21.36 o 
  14   3   5      751.93      592.50    133.09 o 
  15   3   5      661.95      697.13    127.63 o 
  16   3   5      416.05      340.30    114.50 o 
  17   3   5      198.98      147.71     54.57 o 
 -15   4   5       11.65       57.75     61.98 o 
 -14   4   5       72.08       66.74     88.01 o 
 -13   4   5       12.95       21.11     48.11 o 
 -12   4   5       11.31       39.90     30.58 o 
 -11   4   5      829.64      977.04    218.40 o 
 -10   4   5       14.96       26.72     29.04 o 
  -9   4   5        6.53       26.56     67.67 o 
  -8   4   5      450.11      394.36    167.89 o 
  -7   4   5       83.35       76.88     36.82 o 
  -6   4   5      362.20      357.50     88.33 o 
  -5   4   5     1845.70     1582.80    446.67 o 
  -4   4   5      415.54      343.63    109.02 o 
  -3   4   5       27.43       36.03     17.88 o 
  -2   4   5      114.47       99.39     34.76 o 
  -1   4   5      269.88      259.17     69.81 o 
   0   4   5        3.39       24.08     18.96 o 
   1   4   5       84.76       89.27     33.49 o 
   2   4   5       38.17       53.54     20.57 o 
   3   4   5        6.13        7.44     19.59 o 
   4   4   5      352.46      395.08    127.13 o 
   5   4   5      177.25      139.74     52.33 o 
   6   4   5      868.39      955.87    135.64 o 
   7   4   5        0.89        6.91     24.75 o 
   8   4   5        0.35       29.52     21.49 o 
   9   4   5       89.98       82.84     50.68 o 
  10   4   5       30.10       63.67     33.61 o 
  11   4   5      372.40      279.44    150.00 o 
  12   4   5       10.75       29.59     26.65 o 
  13   4   5       18.78       16.36     32.98 o 
  14   4   5       13.89       29.38     41.75 o 
  -8   5   5        2.19       19.85     28.02 o 
  -7   5   5        7.52       27.45     24.97 o 
  -6   5   5      188.84      244.10     86.42 o 
  -5   5   5        3.84       13.44     26.53 o 
  -4   5   5        1.46       36.03     21.05 o 
  -3   5   5       57.81       32.31     25.88 o 
  -2   5   5      740.80     1021.38    212.73 o 
  -1   5   5        5.52        8.11     25.63 o 
   0   5   5      469.77      646.84    139.59 o 
   1   5   5      252.75      280.96    106.27 o 
   2   5   5      193.96      200.14     91.07 o 
   3   5   5       19.99       35.82     17.26 o 
   4   5   5       26.11       24.88     18.72 o 
   5   5   5      152.17      231.61    136.28 o 
   6   5   5        7.73       23.83     29.32 o 
   7   5   5        6.12        1.91     46.40 o 
   8   5   5       62.91       60.19     47.34 o 
 -22   0   6      431.51      366.57    260.96 o 
 -20   0   6      875.97      725.76    268.86 o 
 -18   0   6      772.35      720.22    144.13 o 
 -16   0   6       23.66       31.03     15.80 o 
 -14   0   6     2947.80     2549.13    209.39 o 
 -12   0   6       46.58       43.55     17.11 o 
 -10   0   6      484.90      401.30     46.63 o 
  -8   0   6     1096.46     1162.12     54.47 o 
  -6   0   6    11026.05    11149.76    216.90 o 
  -4   0   6     2522.66     2369.58     72.39 o 
  -2   0   6     1788.48     1693.34     98.60 o 
   0   0   6      254.90      273.84     35.46 o 
   2   0   6      668.86      621.94     40.95 o 
   4   0   6    16865.24    17102.78    147.84 o 
   6   0   6    15447.74    18491.73   2040.80 o 
   8   0   6      282.17      298.46    103.54 o 
  10   0   6      109.95      206.89     54.55 o 
  12   0   6     1067.04     1267.12    148.97 o 
  14   0   6      312.92      448.18    163.13 o 
  16   0   6      182.51      135.39     89.76 o 
  18   0   6     4146.29     4885.89    175.80 o 
  20   0   6       38.00       45.54     45.77 o 
 -21   1   6      452.88      357.05    133.19 o 
 -20   1   6      273.13      191.21     65.77 o 
 -19   1   6      991.99     1030.34     93.27 o 
 -18   1   6       34.62       31.50     19.35 o 
 -17   1   6       34.28       43.24     18.78 o 
 -16   1   6      348.31      333.99     71.73 o 
 -15   1   6      227.95      264.55     54.39 o 
 -14   1   6      248.24      245.40     49.72 o 
 -13   1   6     3127.55     2897.04    159.72 o 
 -12   1   6        0.64       24.49     14.36 o 
 -11   1   6     1922.99     1754.39     62.69 o 
 -10   1   6      651.83      629.99     34.61 o 
  -9   1   6       57.28       43.93     15.73 o 
  -8   1   6      509.56      536.07     39.65 o 
  -7   1   6     3914.32     3813.66    107.69 o 
  -6   1   6      605.95      618.75     40.13 o 
  -5   1   6     1569.22     1576.22     69.67 o 
  -4   1   6      520.24      477.70     24.54 o 
  -3   1   6      509.46      455.74     23.09 o 
  -2   1   6     2911.06     2735.31     52.06 o 
  -1   1   6        3.51        3.63      2.67 o 
   0   1   6     3199.15     2726.35     84.33 o 
   1   1   6     2023.39     1946.16     74.65 o 
   2   1   6     5987.28     5299.73     71.05 o 
   3   1   6       15.19       10.41      4.13 o 
   4   1   6       32.79       48.22     16.39 o 
   5   1   6      412.86      418.15     31.28 o 
   6   1   6     1281.47     1329.67     69.14 o 
   7   1   6      808.87      855.82     52.71 o 
   8   1   6     1477.67     1522.63     52.82 o 
   9   1   6       93.12      113.13     26.65 o 
  10   1   6      362.39      397.97     68.69 o 
  11   1   6      974.44      897.17     75.96 o 
  12   1   6     1429.54     1636.05    109.46 o 
  13   1   6      479.79      587.58    103.00 o 
  14   1   6      433.69      477.59     97.21 o 
  15   1   6      392.57      404.35     92.14 o 
  16   1   6        4.43       -8.50     22.59 o 
  17   1   6      149.06      125.50     52.96 o 
  18   1   6       13.11       16.78     19.23 o 
  19   1   6       66.42       52.33     27.70 o 
  20   1   6        8.16       12.43     28.00 o 
 -20   2   6      168.19      110.07     54.60 o 
 -19   2   6      119.91       64.33     38.37 o 
 -18   2   6        4.84       28.37     19.73 o 
 -17   2   6      187.39      161.49     51.39 o 
 -16   2   6        0.45        6.67     11.24 o 
 -15   2   6     1449.38     1476.96    123.82 o 
 -14   2   6        1.08       17.47     17.70 o 
 -13   2   6     1682.51     1717.17    127.55 o 
 -12   2   6     2165.61     2238.83    118.30 o 
 -11   2   6      243.44      218.03     33.52 o 
 -10   2   6        0.28       12.25      9.53 o 
  -9   2   6       57.94       53.73     16.86 o 
  -8   2   6     1459.51     1501.16     54.92 o 
  -7   2   6      195.07      183.34     28.91 o 
  -6   2   6      113.47      135.62     23.65 o 
  -5   2   6      173.10      200.14     36.38 o 
  -4   2   6     1130.53     1208.12     58.32 o 
  -3   2   6      598.30      577.74     28.06 o 
  -2   2   6      361.10      340.66     27.52 o 
  -1   2   6       22.98       17.56     10.96 o 
   0   2   6     1574.69     1466.28     58.63 o 
   1   2   6       96.48      110.88     24.84 o 
   2   2   6      940.39      880.44     41.78 o 
   3   2   6     7601.51     7951.28    174.63 o 
   4   2   6     6438.22     6266.25    215.71 o 
   5   2   6     3365.75     3224.15     93.81 o 
   6   2   6       13.10       11.18      8.49 o 
   7   2   6       68.19       54.79     13.68 o 
   8   2   6      441.72      473.39     37.40 o 
   9   2   6      304.74      328.28     39.96 o 
  10   2   6      298.94      312.69     48.68 o 
  11   2   6     2216.54     2239.92    107.21 o 
  12   2   6      131.03      119.45     27.60 o 
  13   2   6       31.52       48.32     17.38 o 
  14   2   6      405.38      444.32     81.08 o 
  15   2   6       89.22       72.51     19.95 o 
  16   2   6      922.06      873.46     94.39 o 
  17   2   6     1084.34     1256.79    166.10 o 
  18   2   6      227.06      153.69     82.71 o 
  19   2   6       23.70       30.97     26.98 o 
 -18   3   6      397.79       46.14     78.73 o 
 -17   3   6       28.16       19.15     14.62 o 
 -16   3   6      819.21      800.51    163.78 o 
 -15   3   6      143.48       97.49     45.47 o 
 -14   3   6       21.34       13.32      9.06 o 
 -13   3   6      359.66      357.12    110.43 o 
 -12   3   6     1871.60     2200.31    183.71 o 
 -11   3   6       34.05       25.05     19.21 o 
 -10   3   6      565.52      566.62     67.48 o 
  -9   3   6     1000.76     1106.82     69.00 o 
  -8   3   6     1384.19     1521.38     86.43 o 
  -7   3   6      781.28      864.51     35.14 o 
  -6   3   6     1636.99     1878.99     82.76 o 
  -5   3   6       35.27       21.56      9.93 o 
  -4   3   6       29.48       29.66      8.18 o 
  -3   3   6      175.23      158.20     33.89 o 
  -2   3   6       68.19       66.21     11.70 o 
  -1   3   6       47.16       39.37      9.39 o 
   0   3   6      355.90      288.89     52.41 o 
   1   3   6      359.21      382.25     29.76 o 
   2   3   6      768.88      812.11     44.40 o 
   3   3   6      296.68      328.27     39.03 o 
   4   3   6      100.31       99.75     24.84 o 
   5   3   6       25.60       26.90     15.91 o 
   6   3   6      313.47      292.22     59.62 o 
   7   3   6        7.38       11.09      9.25 o 
   8   3   6      439.22      357.71     54.65 o 
   9   3   6        2.13       16.49     18.18 o 
  10   3   6       42.97       31.26     21.79 o 
  11   3   6       48.28       38.29     18.57 o 
  12   3   6       36.29       37.72     20.49 o 
  13   3   6      104.05       77.97     32.40 o 
  14   3   6       91.03       62.42     22.60 o 
  15   3   6       34.81       37.97     22.66 o 
  16   3   6      327.78      246.03     91.16 o 
  17   3   6      161.84       97.05     49.34 o 
 -15   4   6      130.70      178.38    110.66 o 
 -14   4   6      182.51      195.34    112.65 o 
 -13   4   6      137.01       69.91     54.78 o 
 -12   4   6      140.53       86.87     95.82 o 
 -11   4   6        1.68       45.96     39.04 o 
 -10   4   6       68.96       63.00     57.79 o 
  -9   4   6     1235.29     1456.62    123.35 o 
  -8   4   6      526.49      391.75    129.65 o 
  -7   4   6      163.47      162.08     48.13 o 
  -6   4   6      109.54       89.79     38.99 o 
  -5   4   6      685.72      720.13    108.42 o 
  -4   4   6        8.02        3.14     16.88 o 
  -3   4   6        0.43       11.07     14.15 o 
  -2   4   6     1290.55     1238.49    263.07 o 
  -1   4   6      106.50       98.31     37.00 o 
   0   4   6      577.84      491.08    110.78 o 
   1   4   6      649.40      738.60     86.46 o 
   2   4   6       58.47       56.64     24.03 o 
   3   4   6      290.65      302.53     96.58 o 
   4   4   6     1886.32     2253.84    201.06 o 
   5   4   6      802.81      853.28    103.86 o 
   6   4   6       55.99       25.51     15.48 o 
   7   4   6       51.17       37.22     18.31 o 
   8   4   6       53.11       52.43     29.40 o 
   9   4   6       17.92       42.22     36.98 o 
  10   4   6      235.37      155.79     83.42 o 
  11   4   6       11.34       23.42     22.39 o 
  12   4   6        9.20       44.73     36.62 o 
  13   4   6       86.22       50.56     26.88 o 
  14   4   6      119.25      147.29    110.13 o 
  -8   5   6       76.96      132.50     95.98 o 
  -7   5   6       48.62       60.35     44.66 o 
  -6   5   6        1.93       -3.42     45.47 o 
  -5   5   6      423.36      411.70    192.51 o 
  -4   5   6       46.70       66.79     32.94 o 
  -3   5   6      426.20      478.96    212.22 o 
  -2   5   6       22.09       12.51     38.07 o 
  -1   5   6        3.44       38.37     33.67 o 
   0   5   6      113.32      126.68     64.49 o 
   1   5   6      216.62      267.68    137.57 o 
   2   5   6      406.22      504.28    180.70 o 
   3   5   6       58.85       61.83     43.83 o 
   4   5   6        8.25      -11.75     25.11 o 
   5   5   6      132.95      214.86    164.75 o 
   6   5   6       41.23       14.03     42.21 o 
   7   5   6        3.49       29.02     36.34 o 
   8   5   6       42.60       22.92     33.00 o 
 -21   0   7       87.91       67.64     40.85 o 
 -19   0   7     1490.05     1436.71    261.19 o 
 -17   0   7      282.55      260.69    138.32 o 
 -15   0   7      181.84      157.20     51.69 o 
 -13   0   7     8748.26     8249.94    485.15 o 
 -11   0   7      403.84      420.24     32.40 o 
  -9   0   7      259.71      167.51     76.64 o 
  -7   0   7     1922.18     2079.41     69.48 o 
  -5   0   7     2623.44     2526.19     63.23 o 
  -3   0   7     5313.00     5011.61    152.29 o 
  -1   0   7     1597.14     1297.35     77.58 o 
   1   0   7     3147.60     2653.68     63.95 o 
   3   0   7      638.07      575.97     40.84 o 
   5   0   7     3397.46     3661.73    169.39 o 
   7   0   7    10149.52    11826.16    638.41 o 
   9   0   7     2066.91     2463.69     92.22 o 
  11   0   7       94.78       94.35     36.73 o 
  13   0   7     1938.37     2325.08    211.03 o 
  15   0   7      387.10      534.93    236.09 o 
  17   0   7       10.08       30.83     40.51 o 
  19   0   7     3331.58     4172.79    223.58 o 
  21   0   7       42.31       62.52     31.59 o 
 -21   1   7       13.58       60.99     34.90 o 
 -20   1   7      123.06      134.06     47.25 o 
 -19   1   7      197.58      199.27     57.66 o 
 -18   1   7      191.00      144.63     41.74 o 
 -17   1   7       36.51       32.52     18.48 o 
 -16   1   7      114.18      115.50     30.76 o 
 -15   1   7      247.82      239.82     46.51 o 
 -14   1   7      282.25      290.00     54.73 o 
 -13   1   7      458.77      476.11     34.14 o 
 -12   1   7     2289.24     2240.87     95.61 o 
 -11   1   7        5.63       25.25     13.86 o 
 -10   1   7     4278.48     4164.10    113.05 o 
  -9   1   7     1957.53     1877.45     52.75 o 
  -8   1   7        1.35       17.56     10.78 o 
  -7   1   7        7.70       27.24      9.61 o 
  -6   1   7     1026.53     1043.51     47.97 o 
  -5   1   7     1207.04     1341.87     66.62 o 
  -4   1   7     3248.12     3352.44     54.19 o 
  -3   1   7     2054.03     1954.26     63.76 o 
  -2   1   7        9.29        8.34      5.94 o 
  -1   1   7      625.90      623.80     24.98 o 
   0   1   7     2962.37     2632.85     42.26 o 
   1   1   7      444.09      410.78     18.78 o 
   2   1   7     6842.34     7180.33    344.08 o 
   3   1   7     5716.86     5450.26     43.35 o 
   4   1   7     2265.29     2172.05     44.70 o 
   5   1   7      799.70      868.78     37.46 o 
   6   1   7      516.29      467.88     35.95 o 
   7   1   7     1439.00     1453.83     52.23 o 
   8   1   7      133.56      197.20     31.59 o 
   9   1   7      174.57      189.70     35.69 o 
  10   1   7        5.15       16.84     16.59 o 
  11   1   7      494.03      576.51     90.58 o 
  12   1   7      140.18      136.24     33.90 o 
  13   1   7      190.47      197.62     43.39 o 
  14   1   7      103.86      180.96     40.50 o 
  15   1   7      380.93      373.99     88.07 o 
  16   1   7       40.39       33.98     21.60 o 
  17   1   7      178.69      166.42     62.06 o 
  18   1   7        1.89       13.68     26.50 o 
  19   1   7      429.16      353.64    153.30 o 
  20   1   7      830.95      644.77    242.04 o 
 -20   2   7      168.31      101.90     46.13 o 
 -19   2   7      389.35      316.31     69.87 o 
 -18   2   7      104.45       83.96     30.16 o 
 -17   2   7       65.67       69.88     26.42 o 
 -16   2   7      692.99      621.23     99.84 o 
 -15   2   7      581.09      508.76     86.64 o 
 -14   2   7      242.61      280.18     60.94 o 
 -13   2   7       34.94       41.66     16.84 o 
 -12   2   7     2253.78     2334.66    117.50 o 
 -11   2   7      145.02      148.70     32.38 o 
 -10   2   7      142.84      159.04     35.03 o 
  -9   2   7      563.38      593.86     76.81 o 
  -8   2   7      158.75      163.14     36.12 o 
  -7   2   7     2733.67     2808.37     79.70 o 
  -6   2   7      383.53      386.55     35.89 o 
  -5   2   7      247.80      223.27     33.36 o 
  -4   2   7      660.89      698.85     39.53 o 
  -3   2   7      951.99      917.36     36.64 o 
  -2   2   7       83.33       88.87     23.13 o 
  -1   2   7     2306.11     2253.59     66.15 o 
   0   2   7    12199.12    12053.18    261.72 o 
   1   2   7     2116.46     2099.80     63.26 o 
   2   2   7     1488.63     1438.28     87.03 o 
   3   2   7        1.28        6.01      6.60 o 
   4   2   7     4000.65     3778.01    196.75 o 
   5   2   7     3427.91     3277.01     87.80 o 
   6   2   7     2704.97     2780.89     64.50 o 
   7   2   7        0.01       10.36      7.61 o 
   8   2   7     1120.22     1104.95     48.15 o 
   9   2   7      722.72      705.92     34.35 o 
  10   2   7      119.23      141.83     27.65 o 
  11   2   7      898.25      904.12     86.33 o 
  12   2   7       30.64       31.20     14.40 o 
  13   2   7      133.12      157.64     34.18 o 
  14   2   7       50.05       29.93     16.83 o 
  15   2   7       64.03       46.11     14.18 o 
  16   2   7     1966.74     2142.70    112.78 o 
  17   2   7     2997.07     3392.67    407.21 o 
  18   2   7      430.71      358.78    117.58 o 
  19   2   7        5.71       34.72     27.42 o 
 -18   3   7      190.33       35.65     50.49 o 
 -17   3   7       56.48       25.23     31.48 o 
 -16   3   7      156.18      123.73     41.38 o 
 -15   3   7      442.24      416.64     65.14 o 
 -14   3   7       48.00       40.64     22.81 o 
 -13   3   7       49.26       43.31     16.52 o 
 -12   3   7      187.75      102.63     52.14 o 
 -11   3   7      621.19      686.60     62.32 o 
 -10   3   7      741.11      709.86     76.04 o 
  -9   3   7      460.37      513.53    120.93 o 
  -8   3   7       11.86       29.17     26.04 o 
  -7   3   7      550.93      491.50     62.51 o 
  -6   3   7      105.36       97.58     27.14 o 
  -5   3   7      229.11      223.19     32.77 o 
  -4   3   7      753.29      634.80    115.67 o 
  -3   3   7      164.08      160.83     39.28 o 
  -2   3   7       56.53       57.36     19.14 o 
  -1   3   7       22.49       24.87     12.85 o 
   0   3   7      230.54      256.18     38.78 o 
   1   3   7     1701.99     1703.30     89.70 o 
   2   3   7       91.23       92.13     28.61 o 
   3   3   7     2760.68     3110.26    105.05 o 
   4   3   7      524.92      603.72     37.11 o 
   5   3   7       11.08       16.88     12.35 o 
   6   3   7        0.53       11.10     16.22 o 
   7   3   7      321.66      329.23     82.89 o 
   8   3   7        4.68       18.06     11.54 o 
   9   3   7      346.47      406.88     68.86 o 
  10   3   7        0.17        6.93     13.86 o 
  11   3   7     1241.11     1071.06    144.44 o 
  12   3   7      167.41       91.41     37.82 o 
  13   3   7      191.97      175.75     66.54 o 
  14   3   7       29.93       47.53     25.13 o 
  15   3   7       80.90       59.77     26.32 o 
  16   3   7       21.73       27.24     21.45 o 
  17   3   7       93.27       90.63     43.47 o 
 -14   4   7      115.57      141.08    163.49 o 
 -13   4   7        2.15       42.91     47.05 o 
 -12   4   7     2405.96     2754.18    154.10 o 
 -11   4   7      474.14      437.32    336.30 o 
 -10   4   7       24.83       25.51     22.87 o 
  -9   4   7        2.14       13.87     10.38 o 
  -8   4   7       65.37       34.22     25.54 o 
  -7   4   7        6.35       14.00      8.75 o 
  -6   4   7      114.00       74.63     21.43 o 
  -5   4   7      362.56      328.37     43.20 o 
  -4   4   7     1039.94     1064.31    178.65 o 
  -3   4   7       68.63       66.03     18.27 o 
  -2   4   7      357.66      304.27     41.67 o 
  -1   4   7      230.38      234.91     59.86 o 
   0   4   7      260.14      213.24     48.41 o 
   1   4   7      608.19      583.68     71.23 o 
   2   4   7      190.30      161.96     30.13 o 
   3   4   7      310.45      266.30     51.34 o 
   4   4   7     2035.32     2006.03    284.94 o 
   5   4   7     1331.75     1319.64    238.90 o 
   6   4   7     1490.93     1369.40    142.57 o 
   7   4   7       48.57       45.12     21.16 o 
   8   4   7      240.81      217.99     43.04 o 
   9   4   7      190.28      187.58     50.38 o 
  10   4   7       83.97       73.37     38.14 o 
  11   4   7      182.27      102.93     36.31 o 
  12   4   7        9.14       37.88     24.82 o 
  13   4   7        2.16       11.39     25.89 o 
  14   4   7      358.59      281.41    168.73 o 
  -8   5   7        1.23       20.70     30.87 o 
  -7   5   7      102.30      111.23    104.40 o 
  -6   5   7       21.79       24.20     28.88 o 
  -4   5   7        2.84       23.51     21.31 o 
  -3   5   7        3.34       14.79     21.71 o 
  -2   5   7       73.43       79.08     59.02 o 
  -1   5   7       58.68       63.21     42.30 o 
   0   5   7        3.83       35.53     32.10 o 
   1   5   7      199.03      233.82    109.71 o 
   2   5   7      390.76      460.61    165.27 o 
   3   5   7      187.24      206.16    119.24 o 
   4   5   7      380.15      499.44    179.63 o 
   5   5   7       66.55       69.25     29.46 o 
   6   5   7      151.36      168.54     80.16 o 
   7   5   7        9.62       39.41     30.36 o 
 -20   0   8      140.86      133.26     69.50 o 
 -18   0   8      577.61      551.60    171.15 o 
 -16   0   8       15.89       27.43     20.23 o 
 -14   0   8       52.38       59.86     23.10 o 
 -12   0   8     7787.23     7130.49    285.69 o 
 -10   0   8      768.99      642.27     50.86 o 
  -8   0   8    10749.21    11289.83    177.85 o 
  -6   0   8     2057.63     2088.49    103.38 o 
  -4   0   8     4590.11     4116.16    169.08 o 
  -2   0   8      140.06      133.03     45.61 o 
   0   0   8     5972.82     5444.18    113.73 o 
   2   0   8     3045.57     2767.32    155.52 o 
   4   0   8     3099.46     3232.00    209.00 o 
   6   0   8     2413.92     3503.36    351.63 o 
   8   0   8       25.68       38.00     31.25 o 
  10   0   8       31.57       63.02     25.69 o 
  12   0   8      472.36      647.34    152.33 o 
  14   0   8     6475.91     7967.65    239.38 o 
  16   0   8        0.42       17.08     47.91 o 
  18   0   8        0.46       62.18     56.61 o 
  20   0   8     1394.51     1535.38    230.54 o 
 -21   1   8        5.15       52.38     31.10 o 
 -20   1   8       70.18       81.59     34.06 o 
 -19   1   8        2.58       26.27     22.71 o 
 -18   1   8        2.38       19.16     19.76 o 
 -17   1   8       16.21       14.30     19.20 o 
 -16   1   8      177.83      132.31     41.98 o 
 -15   1   8      237.06      271.47     60.09 o 
 -14   1   8      201.09      204.03     41.83 o 
 -13   1   8      171.78      175.65     42.96 o 
 -12   1   8      457.20      436.34     24.74 o 
 -11   1   8     1682.49     1581.83     58.32 o 
 -10   1   8      988.26      962.31     51.24 o 
  -9   1   8     5361.96     5399.59    114.61 o 
  -8   1   8      544.16      547.61     48.49 o 
  -7   1   8        2.56        5.39     15.62 o 
  -6   1   8       87.82       66.67     19.57 o 
  -5   1   8      268.77      296.78     37.38 o 
  -4   1   8       61.62       94.75     16.59 o 
  -3   1   8     2659.53     2752.54     44.91 o 
  -2   1   8     1257.16     1224.28     43.57 o 
  -1   1   8     1071.32      959.34     34.19 o 
   0   1   8       48.08       46.97     10.63 o 
   1   1   8     1946.53     1775.60     64.68 o 
   2   1   8     1336.77     1360.67     65.70 o 
   3   1   8     8208.43     8903.08    297.80 o 
   4   1   8     3686.50     3734.67     68.63 o 
   5   1   8     2954.69     2784.12    202.23 o 
   6   1   8     1274.71     1244.09     45.36 o 
   7   1   8     1445.28     1537.83     51.33 o 
   8   1   8      845.08      958.42     67.98 o 
   9   1   8      201.63      256.17     37.74 o 
  10   1   8      107.46       87.49     22.62 o 
  11   1   8     1641.70     1822.98     88.25 o 
  12   1   8     3076.38     3273.28    128.38 o 
  13   1   8       28.36       35.55     16.63 o 
  14   1   8      197.15      178.57     45.72 o 
  15   1   8      655.64      718.73    158.32 o 
  16   1   8       93.61      123.11     45.81 o 
  17   1   8       63.50       31.58     23.47 o 
  18   1   8      589.87      544.63    188.66 o 
  19   1   8        9.30       31.74     22.69 o 
  20   1   8      643.51      395.14    177.60 o 
 -20   2   8      528.33      384.62    187.89 o 
 -19   2   8      232.07      151.73     58.63 o 
 -18   2   8      139.59       99.53     41.89 o 
 -17   2   8       21.88       24.34     16.61 o 
 -16   2   8        3.55       26.46     13.91 o 
 -15   2   8      141.94       94.87     36.15 o 
 -14   2   8     1677.75     1820.10    148.03 o 
 -13   2   8      154.55      174.68     47.72 o 
 -12   2   8      255.27      297.07     58.41 o 
 -11   2   8        9.86       19.05     10.06 o 
 -10   2   8       55.41       77.55     24.24 o 
  -9   2   8       95.51       60.48     19.03 o 
  -8   2   8      138.77      149.39     33.30 o 
  -7   2   8       90.20       90.23     22.44 o 
  -6   2   8      655.00      673.92     43.20 o 
  -5   2   8      212.74      232.54     38.84 o 
  -4   2   8        0.10       12.77      7.93 o 
  -3   2   8      223.29      290.21     21.55 o 
  -2   2   8     1719.30     1748.07     45.49 o 
  -1   2   8     2353.72     2176.11    222.78 o 
   0   2   8      158.37       51.90     51.11 o 
   1   2   8       28.82       16.94      9.16 o 
   2   2   8     1016.22      963.83     46.98 o 
   3   2   8     3349.67     3392.98     71.19 o 
   4   2   8       68.27       93.44     20.63 o 
   5   2   8      595.00      508.47     30.06 o 
   6   2   8     2052.03     1951.78    123.52 o 
   7   2   8      624.95      577.94     65.82 o 
   8   2   8       15.23       21.72      8.22 o 
   9   2   8      205.98      230.37     47.74 o 
  10   2   8      846.69      666.43    108.00 o 
  11   2   8      251.74      297.98     64.43 o 
  12   2   8      171.18      211.77     50.39 o 
  13   2   8       87.07       74.43     22.33 o 
  14   2   8       93.61       93.18     33.58 o 
  15   2   8       14.80       26.51     18.65 o 
  16   2   8        3.77       40.88     22.28 o 
  17   2   8        1.73        8.41     25.19 o 
  18   2   8       95.65       56.74     25.82 o 
  19   2   8      568.93      424.87    205.07 o 
 -18   3   8       72.99       23.83     28.82 o 
 -17   3   8        0.75        6.98     19.07 o 
 -16   3   8       11.69       19.61     17.65 o 
 -15   3   8      108.45       83.80     36.53 o 
 -14   3   8      167.24      161.64     65.78 o 
 -13   3   8       57.36       63.21     24.21 o 
 -12   3   8      107.00       41.77     40.94 o 
 -11   3   8       55.86       28.04     19.08 o 
 -10   3   8     3752.22     4271.01    131.36 o 
  -9   3   8      674.69      654.39    137.04 o 
  -8   3   8      106.60      132.93     40.06 o 
  -7   3   8     1683.85     1917.72     88.57 o 
  -6   3   8     1080.46     1176.42     54.01 o 
  -5   3   8      147.50       97.37     29.15 o 
  -4   3   8     1619.34     1783.97     67.30 o 
  -3   3   8      620.50      624.03     70.94 o 
  -2   3   8      581.10      558.35     29.84 o 
  -1   3   8      345.22      380.81     25.92 o 
   0   3   8        1.32        4.31      8.46 o 
   1   3   8        1.29        2.19     13.79 o 
   2   3   8     4108.88     4717.38    149.74 o 
   3   3   8       15.14        6.55     13.36 o 
   4   3   8      921.03      914.90     56.60 o 
   5   3   8       58.77       73.97     23.65 o 
   6   3   8        0.01       15.38     14.08 o 
   7   3   8       89.40       80.45     27.47 o 
   8   3   8      249.12      250.08     45.41 o 
   9   3   8      209.24      136.82     44.08 o 
  10   3   8       30.85       45.27     28.74 o 
  11   3   8      275.21      244.38     70.26 o 
  12   3   8      438.36      353.72     87.20 o 
  13   3   8        8.46       19.20     23.89 o 
  14   3   8      756.36      679.14    154.00 o 
  15   3   8        6.84       19.69     23.46 o 
  16   3   8       37.72       19.61     24.14 o 
  17   3   8      104.85       74.03     44.36 o 
 -14   4   8      109.01      156.13    125.79 o 
 -13   4   8      693.91      957.40    136.73 o 
 -12   4   8        0.40       16.15     33.90 o 
 -11   4   8      508.81      339.53    157.41 o 
 -10   4   8       72.10       38.03     35.46 o 
  -9   4   8        0.01        0.37      9.96 o 
  -8   4   8       17.17       17.81     14.72 o 
  -7   4   8      259.32      176.64     52.01 o 
  -6   4   8      516.57      527.20     51.52 o 
  -5   4   8       34.91       45.70     17.19 o 
  -4   4   8      311.03      242.51     59.00 o 
  -3   4   8      289.19      257.35     57.74 o 
  -2   4   8       56.15       41.30     13.91 o 
  -1   4   8       72.19       62.82     21.23 o 
   0   4   8      427.81      359.49     77.59 o 
   1   4   8      292.49      280.94     65.42 o 
   2   4   8       22.20       25.03     15.27 o 
   3   4   8      167.48      115.80     36.43 o 
   4   4   8       66.87       47.52     19.47 o 
   5   4   8      308.54      275.36     68.02 o 
   6   4   8      159.35      156.75     52.68 o 
   7   4   8      441.49      417.55    103.20 o 
   8   4   8       11.79       16.54     20.40 o 
   9   4   8       40.91       19.91     23.62 o 
  10   4   8     1024.24     1116.91    161.80 o 
  11   4   8        2.36       20.16     17.87 o 
  12   4   8       64.01       73.50     26.56 o 
  13   4   8       42.56       38.42     21.08 o 
  -8   5   8       43.31       53.07     59.17 o 
  -7   5   8        0.03       26.44     39.41 o 
  -6   5   8       20.84       38.80     43.35 o 
  -5   5   8       70.52       45.39     64.10 o 
  -4   5   8       71.96       63.34     33.35 o 
  -3   5   8      106.00       80.11     35.10 o 
  -2   5   8        3.23       19.88     21.58 o 
  -1   5   8      181.94      208.40    118.81 o 
   0   5   8      236.21      226.34    167.58 o 
   1   5   8        1.65       15.16     23.38 o 
   2   5   8      128.30      165.61     87.74 o 
   3   5   8      100.38       91.46     46.23 o 
   4   5   8      105.38       82.27     51.04 o 
   5   5   8      269.54      209.17    111.52 o 
   6   5   8       55.77       42.31     25.66 o 
   7   5   8      208.66      272.38     85.06 o 
 -21   0   9       12.38       28.29     30.17 o 
 -19   0   9       85.29      104.19     59.16 o 
 -17   0   9      856.25      885.20    201.71 o 
 -15   0   9      810.70      768.91    108.73 o 
 -13   0   9       39.08       52.55     18.96 o 
 -11   0   9     4417.75     4351.94    207.86 o 
  -9   0   9     4024.33     3914.56    428.36 o 
  -7   0   9    11204.82    12107.46    262.80 o 
  -5   0   9       68.44      130.56     26.01 o 
  -3   0   9    18090.01    17118.11    271.94 o 
  -1   0   9     1803.50     1552.15     88.92 o 
   1   0   9      305.05      292.88     37.94 o 
   3   0   9     2861.08     2731.40     54.93 o 
   5   0   9      315.04      307.77     89.70 o 
   7   0   9     3353.36     4179.28    268.42 o 
   9   0   9     3162.18     3369.80    126.72 o 
  11   0   9     4165.82     4919.69    229.97 o 
  13   0   9     3109.09     3644.12    245.78 o 
  15   0   9        2.43       39.82     36.77 o 
  17   0   9     1338.86     1714.63    293.06 o 
  19   0   9       81.24       78.86     58.44 o 
 -21   1   9      193.92      128.21     76.33 o 
 -20   1   9       73.99       81.91     43.08 o 
 -19   1   9      475.21      414.49    137.44 o 
 -18   1   9      474.01      456.62    111.07 o 
 -17   1   9       73.35       57.52     24.28 o 
 -16   1   9      230.13      183.63     43.54 o 
 -15   1   9      342.17      342.70     57.14 o 
 -14   1   9      342.99      367.23     48.56 o 
 -13   1   9     1059.22      967.81     61.85 o 
 -12   1   9      965.04     1079.59     62.22 o 
 -11   1   9     1298.92     1104.90     62.43 o 
 -10   1   9     1431.33     1051.36    120.41 o 
  -9   1   9      272.77      181.27     75.46 o 
  -8   1   9       22.01       30.86     12.50 o 
  -7   1   9      310.34      424.60     50.17 o 
  -6   1   9       73.14       78.97     20.19 o 
  -5   1   9      619.12      657.06     34.17 o 
  -4   1   9       99.28       97.51     16.06 o 
  -3   1   9     1776.13     1994.07     73.81 o 
  -2   1   9        3.27       11.92      5.00 o 
  -1   1   9     2315.66     2195.44     67.10 o 
   0   1   9     5909.76     5686.18     48.64 o 
   1   1   9      902.14      735.61     32.37 o 
   2   1   9     1646.32     1616.79     59.48 o 
   3   1   9      844.25      890.06     41.30 o 
   4   1   9     6688.58     7315.11    317.12 o 
   5   1   9       77.03       95.87     25.05 o 
   6   1   9      355.75      321.03     40.48 o 
   7   1   9     2530.44     2731.90     70.66 o 
   8   1   9       77.16       85.68     23.57 o 
   9   1   9     2963.02     3445.61    156.34 o 
  10   1   9      177.08      184.13     35.07 o 
  11   1   9      157.80      142.79     31.95 o 
  12   1   9     1259.52     1397.40    116.64 o 
  13   1   9     3252.79     3740.41    166.92 o 
  14   1   9     3040.00     3725.16    254.08 o 
  15   1   9      777.60      929.35    150.40 o 
  16   1   9       68.32       71.53     27.94 o 
  17   1   9      188.12      182.42     52.70 o 
  18   1   9       31.12       43.89     32.95 o 
  19   1   9      231.33      201.52     69.87 o 
  20   1   9      144.64      135.58     52.19 o 
 -20   2   9        0.03        1.81     23.67 o 
 -19   2   9      198.72      153.71     69.96 o 
 -18   2   9       92.70       75.59     29.19 o 
 -17   2   9        0.02       13.32     11.30 o 
 -16   2   9      486.32      424.42    109.64 o 
 -15   2   9       20.55       35.04     19.58 o 
 -14   2   9      727.21      751.02     92.67 o 
 -13   2   9     2305.30     2351.57    141.27 o 
 -12   2   9     1706.97     1772.42     98.84 o 
 -11   2   9      388.27      475.01     72.51 o 
 -10   2   9     1017.36     1041.15     63.02 o 
  -9   2   9      397.30      490.93     72.40 o 
  -8   2   9      577.95      622.61     49.51 o 
  -7   2   9      125.43      171.62     35.35 o 
  -6   2   9      211.47      227.65     36.66 o 
  -5   2   9      267.15      267.84     28.29 o 
  -4   2   9     1467.10     1617.21     39.51 o 
  -3   2   9      749.57      791.54     45.63 o 
  -2   2   9     3190.22     2945.82    100.83 o 
  -1   2   9     3196.37     2679.08    232.30 o 
   0   2   9       28.95       48.51     17.73 o 
   1   2   9     1811.51     1748.76    111.88 o 
   2   2   9     2709.59     2573.75    136.87 o 
   3   2   9      912.19      859.98     51.58 o 
   4   2   9        5.53       17.87     10.01 o 
   5   2   9        6.11       10.61      5.76 o 
   6   2   9      601.59      485.16     84.27 o 
   7   2   9      908.03      830.68     39.36 o 
   8   2   9      270.61      275.72     42.89 o 
   9   2   9        0.06       19.61     12.30 o 
  10   2   9      524.06      446.47     53.20 o 
  11   2   9      691.00      810.12    119.96 o 
  12   2   9        3.78        6.66     15.94 o 
  13   2   9        4.35       16.54     13.13 o 
  14   2   9     1119.34     1155.51    143.21 o 
  15   2   9      593.22      486.12    126.81 o 
  16   2   9       64.98       69.85     38.79 o 
  17   2   9       37.90       28.96     24.95 o 
  18   2   9      135.00       98.70     37.36 o 
  19   2   9        2.17       23.37     16.20 o 
 -18   3   9        0.30       14.65     16.82 o 
 -17   3   9      350.09      294.27    100.79 o 
 -16   3   9        2.83       26.94     19.17 o 
 -15   3   9       88.41       55.72     41.45 o 
 -14   3   9        1.58       17.93     18.09 o 
 -13   3   9      755.86      437.42    255.91 o 
 -12   3   9      251.52       58.51    131.91 o 
 -11   3   9      387.68      396.75     77.01 o 
 -10   3   9      129.24      113.88     49.34 o 
  -9   3   9     2984.15     3730.51    328.40 o 
  -8   3   9       25.04       17.48     23.95 o 
  -7   3   9      203.00      210.08     47.33 o 
  -6   3   9       87.83       86.57     25.88 o 
  -5   3   9     3629.92     4263.79    149.23 o 
  -4   3   9       42.35       25.67     14.80 o 
  -3   3   9      513.78      530.42     35.46 o 
  -2   3   9       18.10       14.79     13.83 o 
  -1   3   9      752.45      812.61     43.11 o 
   0   3   9       15.79       13.60     11.57 o 
   1   3   9      349.75      320.42     63.52 o 
   2   3   9      109.08      113.09     25.50 o 
   3   3   9     4674.31     5405.73    170.80 o 
   4   3   9      134.16      118.07     37.43 o 
   5   3   9     1592.78     1750.54     92.23 o 
   6   3   9       85.84      102.55     29.77 o 
   7   3   9      113.83      117.22     33.70 o 
   8   3   9        8.72        8.76     15.53 o 
   9   3   9       42.62       42.54     20.77 o 
  10   3   9       11.00       34.59     21.36 o 
  11   3   9      156.10      154.63     47.56 o 
  12   3   9        1.69        9.45     17.13 o 
  13   3   9      429.87      383.35    110.71 o 
  14   3   9       25.84       30.56     23.95 o 
  15   3   9      853.53      779.15    147.34 o 
  16   3   9        0.72       31.75     29.86 o 
  17   3   9        6.45       17.18     21.28 o 
 -14   4   9       59.58       90.45     54.05 o 
 -13   4   9       31.97       24.92     27.14 o 
 -12   4   9      547.13       56.95    213.32 o 
 -11   4   9      483.49       70.71    197.94 o 
 -10   4   9      156.80       69.38     67.40 o 
  -9   4   9        6.76       25.87     16.00 o 
  -8   4   9       29.76       48.50     15.58 o 
  -7   4   9      334.55      322.66     86.41 o 
  -6   4   9      347.85      300.63     61.34 o 
  -5   4   9      208.67      149.40     42.57 o 
  -4   4   9     1020.29     1023.15    138.82 o 
  -3   4   9      120.50      105.14     26.70 o 
  -2   4   9     1313.74     1378.67    189.38 o 
  -1   4   9       88.94       61.72     27.35 o 
   0   4   9       99.10      101.29     22.77 o 
   1   4   9        5.36       21.87     13.56 o 
   2   4   9      238.31      231.43     62.21 o 
   3   4   9      132.62      109.34     29.62 o 
   4   4   9        0.52        9.35     13.28 o 
   5   4   9        5.00       19.80     18.56 o 
   6   4   9       38.92       36.50     17.09 o 
   7   4   9      505.88      541.58    111.22 o 
   8   4   9      344.35      309.21     91.27 o 
   9   4   9       17.84       30.98     21.44 o 
  10   4   9      436.28      340.12    191.90 o 
  11   4   9      345.13      304.05    121.41 o 
  12   4   9        0.80       43.21     57.02 o 
  13   4   9       65.03       35.04     23.11 o 
  -7   5   9       39.30       21.19     39.29 o 
  -6   5   9      145.29      148.28    123.96 o 
  -5   5   9       56.35       81.42     69.06 o 
  -4   5   9      227.06      290.87    186.47 o 
  -3   5   9      272.51      337.62    154.85 o 
  -2   5   9        2.22       11.60     22.19 o 
  -1   5   9       19.76       18.38     30.03 o 
   0   5   9      163.09      217.04    108.93 o 
   1   5   9      383.77      548.87    185.54 o 
   2   5   9       61.17       24.75     21.72 o 
   3   5   9        8.77       10.28      9.85 o 
   4   5   9       13.47       30.73     33.39 o 
   5   5   9       11.71       31.95     28.35 o 
   6   5   9       78.87       62.60     70.46 o 
 -20   0  10      122.68       79.50     55.77 o 
 -18   0  10       64.05       80.40     45.77 o 
 -16   0  10     1823.78     1892.63    241.60 o 
 -14   0  10     1221.35     1134.62     96.32 o 
 -12   0  10       84.74      100.73     30.86 o 
 -10   0  10     1838.81     1955.08     68.61 o 
  -8   0  10     3715.20     4230.51    102.22 o 
  -6   0  10     1373.00     1143.53     92.97 o 
  -4   0  10      330.42      320.74     49.44 o 
  -2   0  10    17282.97    15675.17    135.95 o 
   0   0  10        0.80        4.57     12.07 o 
   2   0  10      180.15      165.46     62.12 o 
   4   0  10     5081.08     5450.57     81.95 o 
   6   0  10       91.59      155.45     48.09 o 
   8   0  10     1230.94     1602.95    168.78 o 
  10   0  10     5958.70     6234.84    282.23 o 
  12   0  10     1126.19     1257.02    120.89 o 
  14   0  10      159.94      167.01     78.36 o 
  16   0  10      143.59      161.42     74.26 o 
  18   0  10      679.99      453.75    342.76 o 
  20   0  10       21.90       12.36     19.89 o 
 -21   1  10       58.04       71.83     28.69 o 
 -20   1  10      105.57      104.55     43.04 o 
 -19   1  10      447.49      357.62    110.78 o 
 -18   1  10     1982.34     2053.04    178.36 o 
 -17   1  10      434.86      441.54    125.84 o 
 -16   1  10      114.58      105.53     33.97 o 
 -15   1  10       51.74       61.75     20.05 o 
 -14   1  10       51.68       56.37     21.20 o 
 -13   1  10      266.83      239.96     56.78 o 
 -12   1  10      831.29      860.33     66.24 o 
 -11   1  10       30.08       37.43     16.01 o 
 -10   1  10        0.31       26.47     13.89 o 
  -9   1  10      188.85      219.68     39.16 o 
  -8   1  10       80.75      122.20     27.49 o 
  -7   1  10        0.19       17.55      9.92 o 
  -6   1  10      242.61      217.30     32.43 o 
  -5   1  10     1935.52     1986.67     62.16 o 
  -4   1  10        3.17       11.88      4.41 o 
  -3   1  10     7366.28     7250.44    101.95 o 
  -2   1  10     1339.20     1361.07     45.75 o 
  -1   1  10        0.25        3.65      3.80 o 
   0   1  10        1.78       -2.90      7.09 o 
   1   1  10     1244.01     1056.21     41.88 o 
   2   1  10      994.36      976.68     45.24 o 
   3   1  10      217.88      203.10     20.92 o 
   4   1  10     3294.87     3904.28    167.47 o 
   5   1  10        0.32       16.65      7.64 o 
   6   1  10     1003.84     1185.15     63.90 o 
   7   1  10      499.00      488.68     62.26 o 
   8   1  10     1744.11     1901.04     64.03 o 
   9   1  10      427.99      502.20     45.86 o 
  10   1  10     1280.43     1386.06     77.74 o 
  11   1  10      283.78      326.85     69.97 o 
  12   1  10      789.54      952.42    140.74 o 
  13   1  10     2611.97     3035.37    187.32 o 
  14   1  10      426.01      490.90     88.32 o 
  15   1  10     1080.39     1195.56    204.57 o 
  16   1  10        5.42       52.24     23.46 o 
  17   1  10       48.69       61.55     28.73 o 
  18   1  10       78.44       47.63     35.87 o 
  19   1  10        0.21        9.59     19.73 o 
  20   1  10      249.71      133.01     76.75 o 
 -20   2  10      113.53      138.45     59.58 o 
 -19   2  10      685.49      555.47    212.77 o 
 -18   2  10       38.89       25.61     12.68 o 
 -17   2  10      367.73      387.84     71.50 o 
 -16   2  10       77.61      102.98     26.74 o 
 -15   2  10       63.57       63.49     25.65 o 
 -14   2  10        1.82       15.79     13.01 o 
 -13   2  10       19.22       15.40     14.02 o 
 -12   2  10        0.90       19.39     15.00 o 
 -11   2  10     2743.81     2697.91    103.58 o 
 -10   2  10     1745.93     1780.56     94.36 o 
  -9   2  10      147.77      167.50     34.78 o 
  -8   2  10     1018.30     1108.87     85.15 o 
  -7   2  10       11.18       19.38     12.29 o 
  -6   2  10       53.63       56.17     15.02 o 
  -5   2  10      651.71      663.45     39.44 o 
  -4   2  10     1798.68     1806.79     41.08 o 
  -3   2  10     1492.53     1475.68     36.88 o 
  -2   2  10       69.10       44.84      7.68 o 
  -1   2  10     7715.53     5153.86   1085.83 o 
   0   2  10     4056.13     3137.24    576.64 o 
   1   2  10     1048.35      919.79     58.79 o 
   2   2  10     1792.60     1763.21     52.30 o 
   3   2  10       84.34       64.89     16.28 o 
   4   2  10       97.77      103.85     27.74 o 
   5   2  10       10.51       11.79      4.63 o 
   6   2  10       13.80        8.46      5.21 o 
   7   2  10      192.02      185.33     31.53 o 
   8   2  10      969.34     1068.01     73.67 o 
   9   2  10        0.47       15.12     13.81 o 
  10   2  10      489.98      475.76     88.60 o 
  11   2  10      149.95      133.74     34.27 o 
  12   2  10     1112.75     1222.79    102.65 o 
  13   2  10     1500.20     1648.97    150.23 o 
  14   2  10      149.84      125.35     43.14 o 
  15   2  10      880.98      760.67    168.41 o 
  16   2  10      914.24      912.34    266.48 o 
  17   2  10     1018.38     1013.56    203.43 o 
  18   2  10      137.62      110.55     31.47 o 
 -18   3  10       72.35       37.07     26.79 o 
 -17   3  10        3.74       21.54     18.54 o 
 -16   3  10     1128.27     1346.78    158.25 o 
 -15   3  10      433.40      435.93    134.94 o 
 -14   3  10      292.30      262.61    153.34 o 
 -13   3  10      282.71       74.00    109.31 o 
 -12   3  10       39.49       60.27     27.09 o 
 -11   3  10      118.54       53.19     62.97 o 
 -10   3  10     2401.26     3028.51    281.70 o 
  -9   3  10        0.30       30.22     23.46 o 
  -8   3  10      380.17      490.67    161.19 o 
  -7   3  10      155.57      129.53     31.59 o 
  -6   3  10      354.07      364.51     51.79 o 
  -5   3  10        2.91        8.61      9.49 o 
  -4   3  10     4604.16     5372.95    179.88 o 
  -3   3  10      138.94       94.00     32.27 o 
  -2   3  10       40.38       43.61     17.29 o 
  -1   3  10      176.26      183.66     49.05 o 
   0   3  10      641.18      632.26     69.85 o 
   1   3  10      334.57      233.03     77.39 o 
   2   3  10      673.85      747.02     44.64 o 
   3   3  10     1131.17     1270.39     80.33 o 
   4   3  10       11.73       33.59     17.58 o 
   5   3  10      159.20      112.64     34.30 o 
   6   3  10     1741.82     2145.74    135.94 o 
   7   3  10        2.23       27.50     22.46 o 
   8   3  10       53.15       63.25     26.29 o 
   9   3  10        0.13       36.19     19.28 o 
  10   3  10       22.32       26.26     22.38 o 
  11   3  10       93.35       75.96     33.87 o 
  12   3  10     1109.46     1001.67    110.66 o 
  13   3  10       11.40       57.21     88.15 o 
  14   3  10      310.81      232.64     70.28 o 
  15   3  10        7.71       33.27     22.74 o 
  16   3  10      136.56      124.94     71.29 o 
 -14   4  10      151.49      132.78     88.05 o 
 -13   4  10      623.92      258.51    236.01 o 
 -12   4  10        7.39       42.39     30.88 o 
 -11   4  10       42.87       26.96     18.53 o 
 -10   4  10       48.66       46.01     22.55 o 
  -9   4  10      229.76      194.24     84.64 o 
  -8   4  10       36.36       41.66     20.16 o 
  -7   4  10       25.95       19.16     12.68 o 
  -6   4  10      161.02      145.55     55.09 o 
  -5   4  10      294.39      285.50     62.04 o 
  -4   4  10       63.04       66.90     21.86 o 
  -3   4  10      763.81      741.79    112.22 o 
  -2   4  10      246.94      236.09     57.88 o 
  -1   4  10     1105.39     1245.68    121.38 o 
   0   4  10      158.58      121.95     35.75 o 
   1   4  10       13.77       15.38     10.22 o 
   2   4  10       20.82       26.11     14.74 o 
   3   4  10      157.66      143.41     35.91 o 
   4   4  10       28.45       43.48     24.08 o 
   5   4  10        0.82        8.71     11.64 o 
   6   4  10       37.98       49.61     19.84 o 
   7   4  10      159.33      114.03     44.45 o 
   8   4  10      114.79       91.31     35.83 o 
   9   4  10      421.07      430.26    173.64 o 
  10   4  10        0.66        2.92     30.07 o 
  11   4  10      812.36      818.04    106.81 o 
  12   4  10      311.99      252.57    101.65 o 
  13   4  10       94.71       92.87     42.65 o 
  -7   5  10       14.62       26.64     63.20 o 
  -6   5  10       25.43       28.63     31.36 o 
  -3   5  10       19.62       37.21     25.62 o 
  -2   5  10        0.38       11.27     29.11 o 
  -1   5  10        4.43       24.85     25.91 o 
   0   5  10       17.61       23.58     21.64 o 
   1   5  10      150.73      177.60     65.42 o 
   2   5  10      294.94      278.11    109.62 o 
   3   5  10       35.47       61.75     32.81 o 
   4   5  10       55.61       66.09     43.58 o 
   5   5  10       19.12       50.04     31.69 o 
   6   5  10       61.70       56.79     31.70 o 
 -21   0  11     1024.81     1231.36    281.05 o 
 -19   0  11      876.46      749.06    164.29 o 
 -17   0  11       19.09       34.73     25.60 o 
 -15   0  11        0.12       -9.30     31.98 o 
 -13   0  11     5075.34     5158.76    287.25 o 
 -11   0  11     1108.04     1149.30     59.94 o 
  -9   0  11        1.64       12.36      6.69 o 
  -7   0  11     7387.61     6915.99    908.85 o 
  -5   0  11     1282.98     1253.84     67.24 o 
  -3   0  11     3061.28     3040.05    123.07 o 
  -1   0  11    16346.53    15578.27    283.69 o 
   1   0  11      543.19      486.52     43.57 o 
   3   0  11    11106.80    12228.92    126.87 o 
   5   0  11    13123.33    14721.52    420.83 o 
   7   0  11     1753.01     1983.93    175.53 o 
   9   0  11      356.76      372.57    107.08 o 
  11   0  11     9486.13    10651.47    214.27 o 
  13   0  11      717.37      941.07    226.02 o 
  15   0  11        6.96        0.51     33.45 o 
  17   0  11       38.17       39.04     64.99 o 
  19   0  11      101.87      117.70    101.59 o 
 -21   1  11      548.51      578.27    101.81 o 
 -20   1  11       15.61       32.75     30.88 o 
 -19   1  11        0.86       22.33     19.85 o 
 -18   1  11     1157.34      982.43    113.58 o 
 -17   1  11     1723.35     1684.99    141.28 o 
 -16   1  11     1985.38     2068.15    275.83 o 
 -15   1  11       26.15       28.35     14.97 o 
 -14   1  11      119.51      117.26     32.19 o 
 -13   1  11      138.94      137.70     29.66 o 
 -12   1  11        6.97       18.48     23.88 o 
 -11   1  11      633.14      667.45     75.72 o 
 -10   1  11        0.18       17.15      9.15 o 
  -9   1  11       79.09       87.90     20.05 o 
  -8   1  11       25.97       22.82      8.98 o 
  -7   1  11      539.99      604.59     51.58 o 
  -6   1  11      266.73      295.40     37.70 o 
  -5   1  11     6660.50     6938.32    187.92 o 
  -4   1  11      871.10      782.51     30.92 o 
  -3   1  11      768.29      688.19     27.33 o 
  -2   1  11      618.54      536.21     23.22 o 
  -1   1  11     2502.26     2650.51     71.27 o 
   0   1  11     2359.65     2252.35     60.08 o 
   1   1  11     1511.14     1533.42     54.52 o 
   2   1  11       67.38      112.45     24.94 o 
   3   1  11       65.76       98.31     26.81 o 
   4   1  11        1.25        6.52      8.36 o 
   5   1  11      624.55      722.51     44.46 o 
   6   1  11      423.15      448.26     31.64 o 
   7   1  11      850.02      889.59     34.50 o 
   8   1  11      778.60      880.69     44.54 o 
   9   1  11        3.48        9.64     11.77 o 
  10   1  11      196.40      146.15     37.83 o 
  11   1  11     1593.89     1811.95     95.74 o 
  12   1  11      425.77      481.83     85.44 o 
  13   1  11      239.46      277.10     64.51 o 
  14   1  11      795.20      954.98    214.25 o 
  15   1  11      738.35      770.58    166.39 o 
  16   1  11      607.67      586.39    168.97 o 
  17   1  11       47.54       41.45     21.88 o 
  18   1  11      337.47      275.19    108.65 o 
  19   1  11      504.95      365.19    141.81 o 
 -20   2  11       78.81       45.38     33.40 o 
 -19   2  11      381.94      277.37    123.69 o 
 -18   2  11      617.27      573.57    134.94 o 
 -17   2  11       18.89       23.94     15.67 o 
 -16   2  11       81.24       96.08     24.98 o 
 -15   2  11      549.44      589.59     96.38 o 
 -14   2  11      105.32      107.48     32.18 o 
 -13   2  11       23.14       33.59     14.66 o 
 -12   2  11       31.22       17.34     12.34 o 
 -11   2  11      166.42      145.36     29.17 o 
 -10   2  11       28.58       36.82     14.00 o 
  -9   2  11        7.72       23.23     15.29 o 
  -8   2  11      247.01      288.76     47.32 o 
  -7   2  11     1079.29     1138.88     62.99 o 
  -6   2  11      424.44      453.26     28.78 o 
  -5   2  11       40.91       37.06      9.98 o 
  -4   2  11       66.48       67.55     13.51 o 
  -3   2  11      513.87      481.76     24.86 o 
  -2   2  11     5285.56     5584.20    143.21 o 
  -1   2  11      229.53      166.19     34.07 o 
   0   2  11     1669.22     1630.78     75.88 o 
   1   2  11     1328.09     1394.53     50.19 o 
   2   2  11       82.51       86.90     22.87 o 
   3   2  11      193.62      209.30     28.07 o 
   4   2  11       20.02       28.99     13.07 o 
   5   2  11      380.80      504.75     63.61 o 
   6   2  11      559.69      370.90    113.14 o 
   7   2  11     1060.15     1191.54     62.77 o 
   8   2  11     2221.10     2405.12     91.91 o 
   9   2  11       63.67       55.70     19.93 o 
  10   2  11        8.48       26.98     15.34 o 
  11   2  11       83.31       64.36     25.30 o 
  12   2  11      258.07      254.59     65.42 o 
  13   2  11      301.00      314.14     73.28 o 
  14   2  11      762.01      800.43    112.54 o 
  15   2  11       23.11       25.27     21.24 o 
  16   2  11       72.74       63.79     29.07 o 
  17   2  11       99.83       70.76     27.72 o 
  18   2  11       13.70       23.04     21.21 o 
 -17   3  11      358.46      385.58    150.02 o 
 -16   3  11       95.32       87.41     66.68 o 
 -15   3  11      894.35     1105.48    215.01 o 
 -14   3  11      218.32       69.59    122.96 o 
 -13   3  11        5.76       18.94     21.24 o 
 -12   3  11      327.98      396.62     82.83 o 
 -11   3  11      388.26      428.15    108.47 o 
 -10   3  11      613.89      665.66    104.93 o 
  -9   3  11      238.51      243.77     95.05 o 
  -8   3  11       17.79       24.64     26.63 o 
  -7   3  11      169.20      201.58     69.10 o 
  -6   3  11      766.97      789.76     56.15 o 
  -5   3  11      373.79      350.47     69.68 o 
  -4   3  11      485.45      444.32     47.81 o 
  -3   3  11     3890.96     4442.33    164.93 o 
  -2   3  11       26.49       31.35     11.51 o 
  -1   3  11      124.98      113.89     28.60 o 
   0   3  11      450.26      395.05     72.59 o 
   1   3  11     6215.69     7108.92    277.66 o 
   2   3  11        0.25       -1.02     16.25 o 
   3   3  11       70.61       53.68     22.43 o 
   4   3  11      437.78      461.03     71.09 o 
   5   3  11     2524.07     2930.15    165.35 o 
   6   3  11       80.11       75.61     26.09 o 
   7   3  11        1.06       25.30     12.60 o 
   8   3  11        0.67       -7.22     20.72 o 
   9   3  11       77.25       87.98     25.97 o 
  10   3  11       64.36       98.36     32.73 o 
  11   3  11       10.37       41.37     30.21 o 
  12   3  11      290.16      248.14     78.96 o 
  13   3  11     1406.36     1357.81    212.42 o 
  14   3  11      232.35      113.64     60.02 o 
  15   3  11        4.42       17.65     20.62 o 
  16   3  11       61.49       70.69     50.46 o 
 -14   4  11       99.46      114.92     56.21 o 
 -13   4  11        4.69       11.18     20.26 o 
 -12   4  11      177.13       58.84     91.30 o 
 -11   4  11       85.39       61.56     26.42 o 
 -10   4  11       44.88       20.61     17.15 o 
  -9   4  11      232.00      101.38     71.66 o 
  -8   4  11       67.28       70.97     29.69 o 
  -7   4  11      121.63      123.23     46.41 o 
  -6   4  11       37.63       44.27     18.86 o 
  -5   4  11       72.92       78.33     28.41 o 
  -4   4  11       45.90       41.50     15.57 o 
  -3   4  11       43.13       33.10     13.90 o 
  -2   4  11      992.56     1116.74    149.95 o 
  -1   4  11       27.19       19.00     12.40 o 
   0   4  11     1065.94     1213.95    138.93 o 
   1   4  11       11.58       18.21     12.31 o 
   2   4  11       19.04       30.53     15.69 o 
   3   4  11       32.67       29.03     18.15 o 
   4   4  11        3.61       19.89     12.09 o 
   5   4  11        0.03       17.73     14.61 o 
   6   4  11      143.83      117.92     37.99 o 
   7   4  11      167.67      174.57     67.38 o 
   8   4  11       15.73       16.68     20.62 o 
   9   4  11       73.49       50.04     25.51 o 
  10   4  11      225.84      189.29     39.37 o 
  11   4  11       46.93       21.19     24.01 o 
  12   4  11      662.49      601.93    162.51 o 
  -6   5  11       37.92       40.59     51.20 o 
  -5   5  11      526.32      542.73    393.36 o 
  -4   5  11      321.50      408.61    291.93 o 
  -3   5  11       14.70       -1.42     42.62 o 
  -2   5  11       38.43       20.28     20.60 o 
  -1   5  11        1.67       15.16     14.80 o 
   0   5  11       58.91       63.61     28.90 o 
   1   5  11       11.69       13.67     21.57 o 
   2   5  11        6.30       14.66     14.29 o 
   3   5  11      138.88       84.44     59.60 o 
   4   5  11        0.03       32.68     28.20 o 
   5   5  11        2.48       14.76     26.13 o 
 -20   0  12     1221.71     1449.16    218.64 o 
 -18   0  12      729.85      892.65    266.10 o 
 -16   0  12     1044.97     1098.75    179.97 o 
 -14   0  12      623.08      796.98    186.65 o 
 -12   0  12      334.02      438.64    110.51 o 
 -10   0  12     1000.50     1044.35     50.68 o 
  -8   0  12      112.10      103.70     14.37 o 
  -6   0  12      472.43      584.06     67.95 o 
  -4   0  12     2699.90     2852.72    118.12 o 
  -2   0  12      645.65      585.23     43.17 o 
   0   0  12    13122.50    12620.46    327.37 o 
   2   0  12     3047.36     3308.50    162.80 o 
   4   0  12     1865.81     1684.65     80.90 o 
   6   0  12      880.44     1023.14     89.32 o 
   8   0  12     1223.02     1461.77    124.71 o 
  10   0  12      965.96      915.64     66.23 o 
  12   0  12       65.88       56.25     36.17 o 
  14   0  12     2318.40     2793.22    268.80 o 
  16   0  12       79.51       89.23     72.64 o 
  18   0  12       30.12        9.64     42.13 o 
 -21   1  12       83.23       79.80     35.60 o 
 -20   1  12        0.16       17.52     18.08 o 
 -19   1  12       63.21       60.95     28.98 o 
 -18   1  12      171.93      145.89     50.30 o 
 -17   1  12     1175.82     1215.49    153.60 o 
 -16   1  12      406.11      432.78    119.16 o 
 -15   1  12     1407.38     1555.15    159.46 o 
 -14   1  12      440.72      452.28     60.47 o 
 -13   1  12     1397.24     1406.11     89.91 o 
 -12   1  12     2686.60     2994.72    105.08 o 
 -11   1  12     1136.64     1221.12     64.91 o 
 -10   1  12     2902.37     3077.98     98.42 o 
  -9   1  12      793.91      835.98     38.06 o 
  -8   1  12      601.07      636.99     38.59 o 
  -7   1  12     4065.90     4441.40     89.96 o 
  -6   1  12     1640.12     1797.50     58.89 o 
  -5   1  12       61.70       46.50      8.85 o 
  -4   1  12     3548.86     3549.96     95.52 o 
  -3   1  12     5302.18     5453.82    109.94 o 
  -2   1  12     2244.82     2113.37     54.58 o 
  -1   1  12      606.37      500.81     24.72 o 
   0   1  12      407.98      343.31     21.03 o 
   1   1  12     1670.47     1542.57     45.56 o 
   2   1  12        0.03        6.23      8.01 o 
   3   1  12     1577.15     1725.72     51.47 o 
   4   1  12       65.58       63.98     23.69 o 
   5   1  12     2176.98     2521.92     77.88 o 
   6   1  12      271.54      301.78     39.13 o 
   7   1  12     1024.99     1024.15     38.91 o 
   8   1  12     2694.19     2962.20     87.64 o 
   9   1  12     1108.84     1241.56     60.56 o 
  10   1  12        7.73       14.95     15.62 o 
  11   1  12       60.75       78.60     22.33 o 
  12   1  12      139.84      130.25     47.84 o 
  13   1  12       72.36       35.99     22.92 o 
  14   1  12       23.48       31.92     17.58 o 
  15   1  12      367.46      319.59     91.13 o 
  16   1  12      456.31      396.94     87.35 o 
  17   1  12        0.03       36.28     19.99 o 
  18   1  12       22.64       30.84     18.62 o 
  19   1  12       83.87       52.80     30.19 o 
 -19   2  12      283.48      203.65     96.26 o 
 -18   2  12      975.78      855.84    188.60 o 
 -17   2  12      394.75      286.99    160.72 o 
 -16   2  12       97.11       85.16     30.66 o 
 -15   2  12      124.63      149.30     40.69 o 
 -14   2  12      659.94      700.30     78.24 o 
 -13   2  12       50.82       43.82     16.57 o 
 -12   2  12      304.18      165.70     76.31 o 
 -11   2  12     1736.79     1783.04    124.65 o 
 -10   2  12       93.72       37.04     18.94 o 
  -9   2  12     1280.93     1482.27    104.16 o 
  -8   2  12       18.56       13.77     15.47 o 
  -7   2  12      551.38      644.82     70.03 o 
  -6   2  12     1030.66     1084.48     29.14 o 
  -5   2  12       24.49       27.18      9.05 o 
  -4   2  12       48.56       55.52     13.08 o 
  -3   2  12      588.49      656.45     20.11 o 
  -2   2  12     1406.76     1436.35     44.56 o 
  -1   2  12     2602.19     2660.99     91.63 o 
   0   2  12      127.68      112.58     14.21 o 
   1   2  12      516.13      480.74     32.75 o 
   2   2  12      655.90      666.26     34.33 o 
   3   2  12       19.38       16.17      9.63 o 
   4   2  12      436.13      521.03     71.35 o 
   5   2  12       17.94       10.15     13.29 o 
   6   2  12       22.99       29.97     12.61 o 
   7   2  12      566.61      710.43     70.62 o 
   8   2  12      623.34      758.28    112.29 o 
   9   2  12     2322.50     2600.92    131.52 o 
  10   2  12     1200.27     1558.16    126.09 o 
  11   2  12      245.04      209.78     51.28 o 
  12   2  12       61.60       67.89     25.27 o 
  13   2  12      200.54      178.85     51.29 o 
  14   2  12       19.60       31.05     17.16 o 
  15   2  12       51.50       58.30     28.40 o 
  16   2  12       49.88       48.92     27.91 o 
  17   2  12       52.97       26.20     19.83 o 
  18   2  12      292.01      180.86     71.39 o 
 -17   3  12       13.32       24.87     22.33 o 
 -16   3  12      451.87      702.44    214.08 o 
 -15   3  12       94.21      157.33     54.23 o 
 -14   3  12      147.74       58.05     71.16 o 
 -13   3  12       33.74       24.64     27.23 o 
 -12   3  12      656.69      622.15    159.82 o 
 -11   3  12       67.15       64.95     32.92 o 
 -10   3  12        2.88       38.96     25.43 o 
  -9   3  12       47.18       43.61     22.83 o 
  -8   3  12       73.03       89.93     37.25 o 
  -7   3  12       93.19       97.53     32.47 o 
  -6   3  12      429.59      478.14     36.26 o 
  -5   3  12      381.80      444.70     41.11 o 
  -4   3  12      124.11      147.28     40.87 o 
  -3   3  12      331.32      329.52     63.55 o 
  -2   3  12     2081.98     2354.24    130.51 o 
  -1   3  12       21.28       21.39     13.20 o 
   0   3  12     2615.57     2658.63    287.23 o 
   1   3  12      496.38      511.50     90.51 o 
   2   3  12     2294.80     2814.88    123.06 o 
   3   3  12      720.99      714.51    139.68 o 
   4   3  12      834.14      948.48    109.95 o 
   5   3  12       90.11       42.29     22.18 o 
   6   3  12     2269.78     2306.84    358.31 o 
   7   3  12        0.48       22.31     22.51 o 
   8   3  12       69.85       69.40     27.03 o 
   9   3  12     1286.41     1281.45    250.47 o 
  10   3  12       78.21       68.93     31.11 o 
  11   3  12       14.01        3.29     22.28 o 
  12   3  12      133.26      124.21     53.32 o 
  13   3  12       85.75      104.27     37.14 o 
  14   3  12     1541.55     1845.80    304.79 o 
  15   3  12      103.54      100.99     42.84 o 
  16   3  12      520.99      369.69    121.66 o 
 -13   4  12        5.11       23.93     18.64 o 
 -12   4  12      129.16       32.08     30.87 o 
 -11   4  12        0.06       18.72     12.74 o 
 -10   4  12       94.41      143.28     33.13 o 
  -9   4  12       46.03       23.77     22.94 o 
  -8   4  12       60.28       25.20     22.05 o 
  -7   4  12        0.03        2.61      8.56 o 
  -6   4  12       51.05       23.69     20.32 o 
  -5   4  12       32.58       26.79     14.92 o 
  -4   4  12       24.08       29.19     11.56 o 
  -3   4  12        0.02        6.66     11.94 o 
  -2   4  12      222.75      190.36     47.74 o 
  -1   4  12      400.77      315.51     68.04 o 
   0   4  12       38.47       18.02     12.23 o 
   1   4  12      455.66      633.08    103.46 o 
   2   4  12        0.46       14.57     12.36 o 
   3   4  12       56.29       31.44     19.05 o 
   4   4  12        6.81        8.24     14.95 o 
   5   4  12       24.49       30.51     22.67 o 
   6   4  12       71.20       49.95     26.13 o 
   7   4  12       57.65       42.92     20.80 o 
   8   4  12       83.47       96.66     35.25 o 
   9   4  12       54.41       46.18     19.35 o 
  10   4  12       51.70       24.79     27.94 o 
  11   4  12      314.06      255.09     85.56 o 
  12   4  12       61.65       37.19     24.95 o 
  -6   5  12       12.44       31.88     34.69 o 
  -5   5  12       19.14       -3.21     46.57 o 
  -4   5  12      255.13      396.41    154.75 o 
  -3   5  12      584.69      820.63    148.77 o 
  -2   5  12      126.88      107.15     54.00 o 
  -1   5  12       36.84       33.06     21.37 o 
   0   5  12        1.03       14.63     12.29 o 
   1   5  12       94.78      103.45     43.13 o 
   2   5  12       40.83       47.85     33.81 o 
   3   5  12        0.23       19.47     27.34 o 
   4   5  12        0.75        8.36     23.03 o 
 -21   0  13        3.80       29.13     40.67 o 
 -19   0  13      997.25     1107.63    204.41 o 
 -17   0  13     1066.52     1324.79    158.75 o 
 -15   0  13      437.16      435.64    141.20 o 
 -13   0  13       66.53       51.12     28.92 o 
 -11   0  13     1830.37     1893.07    162.26 o 
  -9   0  13     1843.01     1811.23    132.82 o 
  -7   0  13     6240.02     6775.49    195.81 o 
  -5   0  13       59.91       56.61     19.12 o 
  -3   0  13     3481.63     3489.13    128.28 o 
  -1   0  13      212.44      196.64     34.14 o 
   1   0  13      137.36       81.50     27.24 o 
   3   0  13      127.01      137.18     55.54 o 
   5   0  13     8085.44     8875.36    226.74 o 
   7   0  13      215.95      196.99     78.09 o 
   9   0  13     5994.14     6898.64    975.38 o 
  11   0  13      305.10      240.75     91.47 o 
  13   0  13        0.71       32.85     24.87 o 
  15   0  13      331.54      284.60    112.50 o 
  17   0  13       16.01       25.17     40.51 o 
  19   0  13       10.25       35.26     77.23 o 
 -20   1  13       19.65       37.76     21.56 o 
 -19   1  13      157.65      136.28     49.08 o 
 -18   1  13       91.70       59.59     22.32 o 
 -17   1  13      447.18      426.02    108.16 o 
 -16   1  13      399.35      495.30    115.77 o 
 -15   1  13     2076.33     2339.41    194.48 o 
 -14   1  13     1022.25     1170.50     77.41 o 
 -13   1  13      322.45      291.49     54.23 o 
 -12   1  13      274.45      275.90     59.36 o 
 -11   1  13     1726.33     1793.64     85.83 o 
 -10   1  13      192.97      227.35     39.99 o 
  -9   1  13     1463.82     1682.57     81.02 o 
  -8   1  13     1001.19      996.10     42.13 o 
  -7   1  13     1227.82     1349.63     64.40 o 
  -6   1  13     3633.83     3743.86    135.79 o 
  -5   1  13       55.81       92.22     15.37 o 
  -4   1  13     1595.68     1612.27     31.71 o 
  -3   1  13       56.31       34.80      8.60 o 
  -2   1  13     2709.31     2775.59     66.67 o 
  -1   1  13      788.07      712.58     36.72 o 
   0   1  13     1797.41     1773.07     53.71 o 
   1   1  13     1812.93     1666.34     48.79 o 
   2   1  13       16.97       22.53      9.51 o 
   3   1  13      895.90     1044.69     58.27 o 
   4   1  13       74.18       78.88     21.46 o 
   5   1  13     1347.44     1470.51     83.36 o 
   6   1  13     4520.37     4935.00    163.68 o 
   7   1  13       16.28       20.97     12.37 o 
   8   1  13     3166.50     3308.84    113.27 o 
   9   1  13      343.69      342.95     54.05 o 
  10   1  13      435.53      469.94     50.58 o 
  11   1  13       46.53       53.94     18.50 o 
  12   1  13        0.13        6.28     21.76 o 
  13   1  13        5.41       23.20     16.54 o 
  14   1  13       36.50       60.74     25.70 o 
  15   1  13      343.60      277.80     75.96 o 
  16   1  13      116.74       62.03     26.60 o 
  17   1  13       30.41       40.30     17.90 o 
  18   1  13       56.28       39.05     26.46 o 
  19   1  13      200.97      178.40     86.26 o 
 -19   2  13      116.27       76.00     25.87 o 
 -18   2  13      237.87      174.16     70.59 o 
 -17   2  13       70.35       59.41     57.08 o 
 -16   2  13       74.81       62.58     32.60 o 
 -15   2  13      283.70      281.52     90.36 o 
 -14   2  13       71.47       88.75     26.15 o 
 -13   2  13       43.05       49.04     19.03 o 
 -12   2  13     1510.90     1629.31    114.21 o 
 -11   2  13      109.93      151.28     40.08 o 
 -10   2  13     1720.00     1787.74    101.96 o 
  -9   2  13     2940.30     3107.46    117.30 o 
  -8   2  13     6348.19     7381.14    285.36 o 
  -7   2  13        2.01       28.62     11.69 o 
  -6   2  13        3.56        7.07      4.60 o 
  -5   2  13      188.41      227.53     31.67 o 
  -4   2  13       79.52       87.18     15.18 o 
  -3   2  13      972.11     1033.41     38.26 o 
  -2   2  13      104.97       96.53     14.62 o 
  -1   2  13       27.64       22.80      7.49 o 
   0   2  13      103.67       89.93     13.28 o 
   1   2  13      108.91      117.94     24.13 o 
   2   2  13        3.97        5.11      8.49 o 
   3   2  13     1121.36     1200.74     44.35 o 
   4   2  13     2554.81     2716.18    119.04 o 
   5   2  13        4.70       16.64     11.00 o 
   6   2  13     1704.71     1955.69     83.17 o 
   7   2  13      893.36      914.40     67.23 o 
   8   2  13     4299.70     4882.53    188.41 o 
   9   2  13       49.44       41.85     14.03 o 
  10   2  13      359.47      335.00     80.98 o 
  11   2  13     2500.25     3092.16    201.14 o 
  12   2  13        9.27       32.22     20.52 o 
  13   2  13      161.20      131.57     48.71 o 
  14   2  13      407.57      345.35     90.24 o 
  15   2  13       24.15       41.88     22.47 o 
  16   2  13       13.85       21.01     22.39 o 
  17   2  13      474.52      365.93    141.87 o 
  18   2  13        2.98       18.65     25.27 o 
 -17   3  13      311.19       85.23    117.20 o 
 -16   3  13        9.39       20.09     17.14 o 
 -15   3  13      374.96      108.76    241.75 o 
 -14   3  13       29.01       45.04     24.77 o 
 -13   3  13      206.56       59.84     69.87 o 
 -12   3  13       27.36       24.68     19.30 o 
 -11   3  13       34.27       17.92     17.19 o 
 -10   3  13       24.24       18.78     27.99 o 
  -9   3  13       56.56       72.49     29.79 o 
  -8   3  13       41.99       43.89     21.47 o 
  -7   3  13      423.86      483.40    140.47 o 
  -6   3  13      353.17      383.74     87.53 o 
  -5   3  13     1649.19     1940.94    101.28 o 
  -4   3  13        7.29       20.84     12.12 o 
  -3   3  13       11.60       11.37     12.67 o 
  -2   3  13      195.63      184.34     46.05 o 
  -1   3  13      410.45      415.16     58.06 o 
   0   3  13      664.04      622.96     94.38 o 
   1   3  13     1372.93     1568.16     84.80 o 
   2   3  13       33.89       19.63     18.25 o 
   3   3  13       20.74       30.08     17.39 o 
   4   3  13      477.99      584.32     57.04 o 
   5   3  13     1555.92     1635.72    222.62 o 
   6   3  13      808.86      741.14     78.97 o 
   7   3  13     1105.85     1244.67    105.26 o 
   8   3  13      142.12      135.84     42.48 o 
   9   3  13       71.68       80.02     33.02 o 
  10   3  13      516.44      542.35    145.63 o 
  11   3  13       22.04       32.51     20.30 o 
  12   3  13        3.05       21.50     24.40 o 
  13   3  13      103.11       78.35     37.81 o 
  14   3  13        5.47        8.35     27.66 o 
  15   3  13       17.58       40.94     26.58 o 
 -13   4  13      554.52       73.58    255.79 o 
 -12   4  13        9.22       50.31     46.22 o 
 -11   4  13       40.81       55.79     27.67 o 
 -10   4  13      125.91      149.52     59.63 o 
  -9   4  13      574.87      588.27     89.54 o 
  -8   4  13      462.04      520.77     85.02 o 
  -7   4  13        3.59       12.16     21.46 o 
  -6   4  13      261.84      270.91     70.98 o 
  -5   4  13       37.77       21.00     13.67 o 
  -4   4  13        4.33       13.60     13.04 o 
  -3   4  13      277.03      252.84     70.47 o 
  -2   4  13      328.06      278.23     79.13 o 
  -1   4  13       60.42       59.04     17.77 o 
   0   4  13      222.21      178.91     43.53 o 
   1   4  13        3.44        8.01     12.29 o 
   2   4  13       35.58       48.30     22.15 o 
   3   4  13      397.25      386.80    121.00 o 
   4   4  13       31.21       30.97     15.66 o 
   5   4  13        5.72       11.56     19.54 o 
   6   4  13      120.16       90.76     40.25 o 
   7   4  13        0.08       28.40     16.46 o 
   8   4  13      150.35      142.69     50.32 o 
   9   4  13      214.04      183.33     70.98 o 
  10   4  13      561.42      516.35    158.47 o 
  11   4  13      158.51      162.07     44.50 o 
  -5   5  13       30.67       72.76     90.49 o 
  -4   5  13        6.22       13.18     27.82 o 
  -3   5  13       90.82       55.13     36.95 o 
  -2   5  13      244.47      174.91     87.66 o 
  -1   5  13       51.33       54.68     32.07 o 
   0   5  13       21.87       22.77     17.73 o 
   1   5  13       49.69       38.78     19.04 o 
   2   5  13      161.45      168.30     81.74 o 
   3   5  13        4.31       28.08     21.27 o 
 -20   0  14        0.24       42.22     36.34 o 
 -18   0  14        0.19       23.68     20.29 o 
 -16   0  14     6008.47     6558.93    558.25 o 
 -14   0  14     1751.70     1864.73    185.18 o 
 -12   0  14        5.26       13.92     24.20 o 
 -10   0  14     3551.43     3276.45    280.64 o 
  -8   0  14     1212.52     1299.09     92.51 o 
  -6   0  14     6912.11     7326.69    218.02 o 
  -4   0  14      369.28      338.42     78.79 o 
  -2   0  14     3212.44     3363.34    125.55 o 
   0   0  14     1396.47     1503.81     71.15 o 
   2   0  14      229.89      294.19    100.29 o 
   4   0  14       50.65       74.61     32.11 o 
   6   0  14     2106.11     2496.07     99.29 o 
   8   0  14        0.35        2.48     26.04 o 
  10   0  14     5983.23     7731.78    569.19 o 
  12   0  14       14.36       22.63     25.83 o 
  14   0  14     1700.52     2088.26    228.29 o 
  16   0  14      112.36       99.14     61.88 o 
  18   0  14        0.02       38.15     47.66 o 
 -20   1  14      136.86      100.91     42.24 o 
 -19   1  14      178.99      147.98     64.08 o 
 -18   1  14        1.73       22.27     19.88 o 
 -17   1  14       14.44       19.88     13.94 o 
 -16   1  14       32.72       39.70     22.21 o 
 -15   1  14       66.06       64.79     23.91 o 
 -14   1  14        4.71       13.91     17.35 o 
 -13   1  14       37.34       44.41     15.22 o 
 -12   1  14       59.85       56.65     22.33 o 
 -11   1  14      208.30      266.46     38.79 o 
 -10   1  14      746.42      813.72     48.68 o 
  -9   1  14     1574.03     1766.59     72.14 o 
  -8   1  14       17.29       40.67     13.12 o 
  -7   1  14      727.09      833.99     43.86 o 
  -6   1  14     4711.68     4879.00    238.73 o 
  -5   1  14     1736.69     1568.31     59.97 o 
  -4   1  14        1.69       14.07      6.92 o 
  -3   1  14      649.59      611.28     32.33 o 
  -2   1  14       53.35       61.21     13.12 o 
  -1   1  14      261.83      257.34     22.64 o 
   0   1  14        2.77        2.94      5.65 o 
   1   1  14     1581.93     1529.60     59.25 o 
   2   1  14       94.48      100.58     22.13 o 
   3   1  14       14.88       25.66     10.25 o 
   4   1  14        7.68       10.11      9.73 o 
   5   1  14        1.59       18.32      8.25 o 
   6   1  14     1304.13     1452.96     58.55 o 
   7   1  14     8476.21     9644.72    670.81 o 
   8   1  14      587.41      553.98     33.39 o 
   9   1  14     1681.52     1916.31     80.09 o 
  10   1  14       17.55       21.22     14.62 o 
  11   1  14       86.92       61.46     23.49 o 
  12   1  14       26.46       31.78     16.41 o 
  13   1  14        4.59       22.47     18.95 o 
  14   1  14       12.87       32.36     17.80 o 
  15   1  14      575.84      547.94    121.57 o 
  16   1  14      573.23      434.65    108.24 o 
  17   1  14      322.83      292.82     97.56 o 
  18   1  14      570.09      406.24    139.59 o 
 -19   2  14       56.98       31.17     56.27 o 
 -18   2  14        0.08       33.20     22.51 o 
 -17   2  14       13.57       13.88     14.63 o 
 -16   2  14        2.17        6.58     17.84 o 
 -15   2  14      275.83      275.37     73.59 o 
 -14   2  14      920.06      916.30     76.58 o 
 -13   2  14      133.98      137.14     35.45 o 
 -12   2  14      775.85      838.70     93.77 o 
 -11   2  14      744.32      917.18     76.09 o 
 -10   2  14      107.67      121.27     26.26 o 
  -9   2  14      637.61      692.80     81.38 o 
  -8   2  14     1848.48     2101.30     86.30 o 
  -7   2  14      798.43      881.09     46.36 o 
  -6   2  14      115.58      106.81     18.24 o 
  -5   2  14      388.61      421.69     33.79 o 
  -4   2  14      336.35      337.75     16.90 o 
  -3   2  14      457.07      450.30     21.66 o 
  -2   2  14     2201.48     2365.86     78.74 o 
  -1   2  14     1047.40     1044.14     31.90 o 
   0   2  14      211.86      181.34     30.79 o 
   1   2  14      108.79      112.19     26.47 o 
   2   2  14        6.82        4.10      5.88 o 
   3   2  14      276.31      244.63     36.94 o 
   4   2  14     4987.40     5553.59    184.54 o 
   5   2  14     4937.75     5595.52    390.12 o 
   6   2  14       17.38       13.60     11.37 o 
   7   2  14      414.69      486.99     67.44 o 
   8   2  14        0.48       14.17     17.38 o 
   9   2  14      149.49      111.20     29.76 o 
  10   2  14        0.26       13.14     13.49 o 
  11   2  14       37.32       21.40     18.53 o 
  12   2  14      156.79      175.18     40.87 o 
  13   2  14       53.70       57.81     20.90 o 
  14   2  14       53.35       53.93     25.84 o 
  15   2  14      109.08       81.99     36.66 o 
  16   2  14      149.97      143.13     44.67 o 
  17   2  14        3.89        3.76     20.57 o 
 -17   3  14       34.57       63.80     31.82 o 
 -16   3  14       83.18       63.55     41.05 o 
 -15   3  14       17.29       17.05     18.09 o 
 -14   3  14      112.66       41.69     30.22 o 
 -13   3  14       68.77       38.08     57.61 o 
 -12   3  14      250.84       54.63    140.29 o 
 -11   3  14       52.33       28.00     25.30 o 
 -10   3  14      431.91      150.23    213.60 o 
  -9   3  14        7.66       16.80     14.02 o 
  -8   3  14        1.61       21.15     12.72 o 
  -7   3  14        0.09       12.03     19.60 o 
  -6   3  14      476.41      424.96     61.02 o 
  -5   3  14       14.63       18.34     18.25 o 
  -4   3  14      524.47      675.24     48.90 o 
  -3   3  14       58.32       65.20     21.39 o 
  -2   3  14       38.45       32.20     13.24 o 
  -1   3  14      356.58      344.42     53.49 o 
   0   3  14       19.71       32.66     12.24 o 
   1   3  14       50.38       35.20     20.09 o 
   2   3  14        0.85       22.60     18.38 o 
   3   3  14       36.90       41.08     22.23 o 
   4   3  14       82.22       61.83     32.56 o 
   5   3  14      173.77      163.27     50.13 o 
   6   3  14      622.30      705.78     97.17 o 
   7   3  14      144.09      134.09     41.81 o 
   8   3  14     3194.62     4139.39    266.72 o 
   9   3  14       97.79       64.45     34.78 o 
  10   3  14      337.19      300.49     73.39 o 
  11   3  14      349.74      317.57     99.27 o 
  12   3  14      539.98      452.08     91.93 o 
  13   3  14       24.55       51.77     36.30 o 
  14   3  14      135.95      102.26     42.20 o 
  15   3  14      204.21      128.07     56.15 o 
 -13   4  14       28.37       27.49     19.43 o 
 -12   4  14      456.95      141.43    163.07 o 
 -11   4  14      194.17       91.88     75.07 o 
 -10   4  14      247.96      139.42     64.01 o 
  -9   4  14      373.16      129.08    183.25 o 
  -8   4  14      263.15      151.78     67.98 o 
  -7   4  14      386.74      389.89    120.91 o 
  -6   4  14       29.22       28.77     18.83 o 
  -5   4  14      560.02      714.14     91.90 o 
  -4   4  14      360.94      302.21     59.03 o 
  -3   4  14      276.25      194.01     52.01 o 
  -2   4  14      339.73      349.39     78.29 o 
  -1   4  14        0.33       16.63     13.33 o 
   0   4  14       38.62       25.69     14.84 o 
   1   4  14        0.40       23.40     15.78 o 
   2   4  14      424.36      361.73    103.63 o 
   3   4  14        0.83        6.31     20.33 o 
   4   4  14     1292.12     1290.69    196.46 o 
   5   4  14        0.05       13.99     17.54 o 
   6   4  14       66.16       67.19     27.75 o 
   7   4  14      418.29      384.82    149.42 o 
   8   4  14       41.81       47.69     31.76 o 
   9   4  14      220.23      250.21     50.04 o 
  10   4  14       70.22       40.44     25.36 o 
  11   4  14      215.66      211.69     46.07 o 
  -4   5  14      111.53       93.58    168.21 o 
  -3   5  14        5.44       35.30     27.69 o 
  -2   5  14      117.24       70.65     50.80 o 
  -1   5  14       65.12       53.64     39.85 o 
   0   5  14       80.27       87.36     44.62 o 
   1   5  14        0.49       14.19     23.89 o 
   2   5  14        1.67        8.83     23.43 o 
 -19   0  15      198.55      194.86     67.23 o 
 -17   0  15       51.08       44.28     35.80 o 
 -15   0  15      116.19      153.73     67.50 o 
 -13   0  15       39.96       31.19     24.18 o 
 -11   0  15      497.93      537.91    133.88 o 
  -9   0  15     2444.62     2399.68    147.23 o 
  -7   0  15     5653.12     6235.35    213.32 o 
  -5   0  15     1061.26     1013.96    133.78 o 
  -3   0  15     1894.71     1965.24     90.16 o 
  -1   0  15     1040.15     1116.40     50.02 o 
   1   0  15     2348.58     2275.85     91.19 o 
   3   0  15     1493.20     1604.44     63.26 o 
   5   0  15        1.07       12.15     14.13 o 
   7   0  15      534.79      639.57     69.31 o 
   9   0  15      655.08      853.47    141.15 o 
  11   0  15     3036.55     3368.97    228.34 o 
  13   0  15      101.53       48.79     25.27 o 
  15   0  15     1853.99     2501.39    159.81 o 
  17   0  15       74.61      140.27     96.14 o 
 -20   1  15        8.59       22.22     21.73 o 
 -19   1  15      145.46      152.47     54.60 o 
 -18   1  15      351.84      334.08    104.74 o 
 -17   1  15      173.70      210.13     58.94 o 
 -16   1  15      663.04      701.69    145.76 o 
 -15   1  15       21.76       33.58     18.04 o 
 -14   1  15       61.35       50.10     19.62 o 
 -13   1  15      814.18      898.13     96.07 o 
 -12   1  15      348.57      372.46     53.60 o 
 -11   1  15        1.28       16.99     12.00 o 
 -10   1  15     3410.45     3818.60    116.56 o 
  -9   1  15     2626.73     3013.55    115.70 o 
  -8   1  15        4.64       20.35     10.80 o 
  -7   1  15      403.08      440.84     41.32 o 
  -6   1  15      997.33     1006.26     66.96 o 
  -5   1  15     4754.30     5028.44    154.58 o 
  -4   1  15      239.52      251.16     22.60 o 
  -3   1  15       22.13       32.39      9.53 o 
  -2   1  15      617.17      598.19     38.87 o 
  -1   1  15     2387.73     2383.66     54.76 o 
   0   1  15      102.01       76.94     21.73 o 
   1   1  15      867.56      793.63     45.83 o 
   2   1  15       76.23       54.63     18.70 o 
   3   1  15      234.37      246.13     27.93 o 
   4   1  15       41.64       46.85     14.12 o 
   5   1  15      104.89      103.84     26.78 o 
   6   1  15      374.62      409.51     47.76 o 
   7   1  15     1621.74     1761.39     86.86 o 
   8   1  15     1891.31     2044.42    106.46 o 
   9   1  15        2.77        5.97     13.39 o 
  10   1  15     1361.98     1639.64     93.92 o 
  11   1  15      106.71       76.69     26.06 o 
  12   1  15      248.19      169.86     42.26 o 
  13   1  15        0.97       20.75     17.86 o 
  14   1  15       57.83       43.01     24.04 o 
  15   1  15        0.51       20.33     22.09 o 
  16   1  15      573.52      508.97    122.39 o 
  17   1  15      136.71      104.78     33.03 o 
  18   1  15      329.68      232.76     87.78 o 
 -19   2  15      511.53      489.03    127.24 o 
 -18   2  15      228.60      223.05     90.72 o 
 -17   2  15       73.24       38.67     30.74 o 
 -16   2  15        0.36       18.89     17.91 o 
 -15   2  15       72.95       67.14     25.14 o 
 -14   2  15      293.11      291.22     75.44 o 
 -13   2  15      794.24      872.46     87.18 o 
 -12   2  15       50.46       54.77     14.03 o 
 -11   2  15      260.83      274.90     43.81 o 
 -10   2  15      125.52      142.43     34.08 o 
  -9   2  15      214.38      234.50     43.88 o 
  -8   2  15     4666.75     5434.53    220.86 o 
  -7   2  15     1090.39     1402.34     61.97 o 
  -6   2  15     1382.44     1445.32     56.60 o 
  -5   2  15      111.04      162.47     25.58 o 
  -4   2  15     1193.94     1304.92     40.12 o 
  -3   2  15     1106.29     1163.86     39.77 o 
  -2   2  15     1037.30     1092.31     35.96 o 
  -1   2  15      908.54      970.82     34.85 o 
   0   2  15      825.70      695.11     89.51 o 
   1   2  15      126.09      115.69     28.41 o 
   2   2  15      658.74      628.18     43.27 o 
   3   2  15      551.51      582.27     32.25 o 
   4   2  15        1.14       17.99     10.29 o 
   5   2  15     1402.67     1606.35     76.04 o 
   6   2  15        2.24       13.28     10.72 o 
   7   2  15      724.31      743.16     85.17 o 
   8   2  15       10.13       37.82     17.68 o 
   9   2  15      264.63      288.37     52.46 o 
  10   2  15      767.96      763.11    141.30 o 
  11   2  15       74.97       73.95     27.67 o 
  12   2  15       10.29        8.97     21.72 o 
  13   2  15        1.15        2.15     23.51 o 
  14   2  15      788.53      821.22     83.75 o 
  15   2  15       30.07       52.75     25.30 o 
  16   2  15       20.03       10.31     20.29 o 
  17   2  15      165.30      128.21     46.79 o 
 -16   3  15       19.45       22.30     23.76 o 
 -15   3  15        3.58       11.63     11.12 o 
 -14   3  15        4.29       24.50     16.20 o 
 -13   3  15       83.09       48.40     52.07 o 
 -12   3  15      144.09      102.49     39.95 o 
 -11   3  15      703.54      869.08    120.72 o 
 -10   3  15      310.85      104.73    109.12 o 
  -9   3  15      717.18      822.13    106.02 o 
  -8   3  15        0.21       21.39     14.67 o 
  -7   3  15        4.59       18.63     16.29 o 
  -6   3  15       43.94       25.99     21.22 o 
  -5   3  15     1397.49     1680.22    120.01 o 
  -4   3  15        0.00       10.76     12.20 o 
  -3   3  15       50.94       43.51     15.02 o 
  -2   3  15      239.97      268.55     65.51 o 
  -1   3  15      118.04       95.72     25.75 o 
   0   3  15        2.54       22.64     13.27 o 
   1   3  15      155.76      200.53     58.70 o 
   2   3  15        1.64        3.95     17.00 o 
   3   3  15        0.07        5.99     13.38 o 
   4   3  15      190.86      189.61     56.79 o 
   5   3  15      297.68      256.17     75.36 o 
   6   3  15       82.29       63.24     23.75 o 
   7   3  15      208.71      200.02     58.30 o 
   8   3  15      135.61       67.55     40.48 o 
   9   3  15     1164.61      989.38    139.49 o 
  10   3  15      123.73       81.25     33.67 o 
  11   3  15      175.61      140.68     60.77 o 
  12   3  15       39.53       36.46     32.07 o 
  13   3  15      310.19      263.20     99.27 o 
  14   3  15      283.86      206.28     71.40 o 
 -12   4  15       84.39       58.91     29.52 o 
 -11   4  15      170.18       80.17     64.34 o 
 -10   4  15      324.91       62.87    186.32 o 
  -9   4  15      183.67       56.89     74.36 o 
  -8   4  15      624.78      666.37     92.68 o 
  -7   4  15      386.47      410.74     93.98 o 
  -6   4  15      116.67      176.81     76.27 o 
  -5   4  15       24.60       13.91     19.40 o 
  -4   4  15      315.57      281.76     91.51 o 
  -3   4  15      531.67      585.23    144.71 o 
  -2   4  15       11.64        9.42     11.14 o 
  -1   4  15      270.38      245.85     59.20 o 
   0   4  15      123.20      123.73     32.18 o 
   1   4  15        9.75       27.54     19.45 o 
   2   4  15     2149.06     2513.64    588.85 o 
   3   4  15      132.00      120.85     51.88 o 
   4   4  15       37.87       44.66     26.12 o 
   5   4  15       54.87       42.90     25.60 o 
   6   4  15      119.56      136.21     54.04 o 
   7   4  15      166.99      155.47     48.81 o 
   8   4  15      115.03      139.22     47.62 o 
   9   4  15       47.52       48.30     21.82 o 
  10   4  15       15.73       28.44     22.10 o 
 -20   0  16      814.30     1014.21    282.96 o 
 -18   0  16      385.94      383.46    128.27 o 
 -16   0  16     2189.15     2370.10    258.67 o 
 -14   0  16      507.17      557.84    174.71 o 
 -12   0  16      116.12      123.15     33.95 o 
 -10   0  16      245.76      257.94     80.48 o 
  -8   0  16     2824.44     3142.79    151.31 o 
  -6   0  16     3790.10     3916.61    161.78 o 
  -4   0  16      473.08      452.67     58.13 o 
  -2   0  16      820.61      904.23     75.72 o 
   0   0  16     2170.08     2170.95     71.25 o 
   2   0  16     7932.17     8640.07    233.24 o 
   4   0  16     8550.40     9881.64    160.87 o 
   6   0  16       11.16       22.48     20.73 o 
   8   0  16      235.17      269.21     95.71 o 
  10   0  16      498.12      635.61    179.47 o 
  12   0  16       42.86       43.91     35.62 o 
  14   0  16      922.91      671.10    184.77 o 
  16   0  16     1964.24     2308.66    477.50 o 
  18   0  16       10.42       20.62     42.50 o 
 -20   1  16       57.31       56.01     31.73 o 
 -19   1  16       54.03       63.18     32.41 o 
 -18   1  16      262.63      262.31    100.58 o 
 -17   1  16      187.21      220.90     78.12 o 
 -16   1  16      898.20      955.91    121.18 o 
 -15   1  16      122.17      142.45     44.44 o 
 -14   1  16       51.62       47.43     23.54 o 
 -13   1  16      223.68      274.48     56.81 o 
 -12   1  16      910.74     1129.78     64.88 o 
 -11   1  16      311.14      335.64     52.25 o 
 -10   1  16      325.56      359.17     49.11 o 
  -9   1  16     3894.21     4267.21    198.25 o 
  -8   1  16      530.08      566.40     46.63 o 
  -7   1  16      679.57      721.82     47.19 o 
  -6   1  16     2063.59     2288.22     77.89 o 
  -5   1  16      766.20      739.96     30.44 o 
  -4   1  16     2135.04     2190.43     83.65 o 
  -3   1  16       31.94       30.51      8.28 o 
  -2   1  16      133.05      166.33     32.48 o 
  -1   1  16     2779.66     2843.79     83.70 o 
   0   1  16     2839.25     2879.15     64.48 o 
   1   1  16     2189.25     2118.96     92.45 o 
   2   1  16        1.15        6.51      8.93 o 
   3   1  16       91.36      112.34     32.76 o 
   4   1  16      325.89      351.36     28.33 o 
   5   1  16       39.01       27.54     12.32 o 
   6   1  16      494.76      568.50     42.13 o 
   7   1  16      365.14      400.52     46.82 o 
   8   1  16      107.25       93.74     27.62 o 
   9   1  16      292.27      210.53     53.36 o 
  10   1  16      277.22      221.20     67.35 o 
  11   1  16      142.53       94.74     26.33 o 
  12   1  16     1590.45     1793.36    135.56 o 
  13   1  16       22.20       15.97     15.41 o 
  14   1  16       76.67       62.63     24.68 o 
  15   1  16       23.81        1.07     26.68 o 
  16   1  16       48.51       42.74     23.34 o 
  17   1  16      713.95      821.82    132.70 o 
  18   1  16       10.56       32.79     23.69 o 
 -19   2  16      423.29       61.87    112.60 o 
 -18   2  16       64.60       48.25     17.97 o 
 -17   2  16      329.11      153.62     65.06 o 
 -16   2  16       66.20       46.90     24.54 o 
 -15   2  16      340.90      345.65     88.20 o 
 -14   2  16       45.75       43.47     22.67 o 
 -13   2  16      351.45      395.82     63.39 o 
 -12   2  16        0.96       26.98     12.70 o 
 -11   2  16      126.06      106.95     25.55 o 
 -10   2  16     1141.06     1293.28     84.70 o 
  -9   2  16       64.74       62.93     18.98 o 
  -8   2  16       34.15       41.86     16.72 o 
  -7   2  16     3403.43     3928.20    152.04 o 
  -6   2  16      913.43     1007.12     46.33 o 
  -5   2  16     3514.32     3858.99     99.87 o 
  -4   2  16      145.31      156.64     25.73 o 
  -3   2  16      457.77      489.71     36.96 o 
  -2   2  16      180.28      147.48     16.48 o 
  -1   2  16      108.16       92.94     20.72 o 
   0   2  16       51.32       39.00     10.51 o 
   1   2  16     1962.51     2200.41     77.23 o 
   2   2  16     1534.15     1636.35     61.33 o 
   3   2  16     1423.46     1517.55     63.67 o 
   4   2  16       70.40       70.75     18.12 o 
   5   2  16     1899.50     2101.12     92.46 o 
   6   2  16        4.50       18.99     11.62 o 
   7   2  16     1180.52     1236.47     92.06 o 
   8   2  16     1000.99      997.58    125.41 o 
   9   2  16      114.19       69.69     21.97 o 
  10   2  16      148.61      134.78     32.04 o 
  11   2  16      790.91      978.68    112.74 o 
  12   2  16        3.01       27.40     13.55 o 
  13   2  16       43.78       56.33     28.05 o 
  14   2  16      553.66      496.13    130.19 o 
  15   2  16      888.93      711.62    195.95 o 
  16   2  16       75.30       51.16     23.98 o 
 -16   3  16      454.04      131.94    130.73 o 
 -15   3  16      129.88       63.80     44.27 o 
 -14   3  16      309.40      158.25    130.22 o 
 -13   3  16      179.19       76.23     56.62 o 
 -12   3  16       28.20       32.37     17.81 o 
 -11   3  16       97.50       85.04     34.68 o 
 -10   3  16      333.85      342.50     66.35 o 
  -9   3  16       74.07       49.78     22.54 o 
  -8   3  16     1111.11     1062.15    156.53 o 
  -7   3  16        5.21       25.81     15.36 o 
  -6   3  16       14.44       31.87     18.12 o 
  -5   3  16      464.98      538.22     60.83 o 
  -4   3  16       46.54       40.05     18.71 o 
  -3   3  16      338.09      350.63     77.19 o 
  -2   3  16       14.09        7.14     10.60 o 
  -1   3  16       27.32       24.49     15.96 o 
   0   3  16      121.97      135.45     46.92 o 
   1   3  16       13.45       17.07     17.62 o 
   2   3  16     1870.03     2067.07    331.10 o 
   3   3  16      430.40      531.87     76.75 o 
   4   3  16      135.94      122.98     38.41 o 
   5   3  16      364.44      385.59    102.41 o 
   6   3  16      244.21      278.83     77.89 o 
   7   3  16      361.20      334.74     93.37 o 
   8   3  16       23.34       19.42     19.37 o 
   9   3  16        2.28       14.58     23.77 o 
  10   3  16     1059.97     1323.17    208.88 o 
  11   3  16       74.81       97.87     36.42 o 
  12   3  16       83.85       60.14     35.73 o 
  13   3  16       31.65       29.66     29.90 o 
  14   3  16      307.46      255.03    103.82 o 
 -12   4  16       56.98       55.97     24.89 o 
 -11   4  16      100.63       57.45     25.83 o 
 -10   4  16       66.32       38.80     23.10 o 
  -9   4  16        1.80       17.61     14.45 o 
  -8   4  16        1.60       25.98     19.20 o 
  -7   4  16      202.90      147.45     50.85 o 
  -6   4  16      159.68      140.39     69.64 o 
  -5   4  16       79.81       94.69     37.45 o 
  -4   4  16       70.17       61.12     26.16 o 
  -3   4  16        5.12       27.64     22.05 o 
  -2   4  16      806.09      936.87    194.07 o 
  -1   4  16      142.60      123.28     30.51 o 
   0   4  16       42.44       33.87     17.10 o 
   1   4  16      119.13      113.28     49.59 o 
   2   4  16     1527.80     1383.03    291.40 o 
   3   4  16      235.10      251.20     90.55 o 
   4   4  16       21.27       33.12     23.35 o 
   5   4  16      715.59      623.51    168.60 o 
   6   4  16       32.54       27.60     26.38 o 
   7   4  16      345.59      271.28    104.94 o 
   8   4  16      130.36      154.99     42.14 o 
   9   4  16       45.50       21.96     26.12 o 
  10   4  16        5.01       16.79     20.93 o 
 -19   0  17      471.85      442.48    197.04 o 
 -17   0  17      377.62      436.14    138.44 o 
 -15   0  17     2190.94     2679.84    245.84 o 
 -13   0  17      747.18      874.92    272.88 o 
 -11   0  17      213.89      241.20     73.17 o 
  -9   0  17      342.71      416.73     82.50 o 
  -7   0  17      270.41      300.48     56.89 o 
  -5   0  17     1088.86     1179.44     56.12 o 
  -3   0  17     1400.38     1383.04    109.32 o 
  -1   0  17     1919.02     2001.27     74.40 o 
   1   0  17       15.08       35.50     16.71 o 
   3   0  17     3330.80     3783.84    133.32 o 
   5   0  17     3319.74     3835.38    137.02 o 
   7   0  17       12.38       34.26     22.88 o 
   9   0  17       41.52       48.54     24.74 o 
  11   0  17      317.72      291.91     55.87 o 
  13   0  17       21.80       24.31     22.69 o 
  15   0  17      634.88      427.01    169.00 o 
  17   0  17     3102.75     3879.83    990.71 o 
 -20   1  17      679.30      753.13    114.73 o 
 -19   1  17        0.38       20.50     26.97 o 
 -18   1  17      425.84      379.25    137.45 o 
 -17   1  17        0.64       20.71     21.56 o 
 -16   1  17       52.81       65.15     30.64 o 
 -15   1  17       18.08       50.90     26.07 o 
 -14   1  17     1286.28     1420.82    130.33 o 
 -13   1  17      105.37      147.55     41.21 o 
 -12   1  17      453.16      492.10     90.88 o 
 -11   1  17     1641.84     1709.34    134.39 o 
 -10   1  17       31.67       36.32     12.61 o 
  -9   1  17       45.32       57.21     15.51 o 
  -8   1  17       51.01       54.74     19.87 o 
  -7   1  17      236.13      255.41     35.77 o 
  -6   1  17      243.29      270.81     50.07 o 
  -5   1  17     1089.83     1055.51     40.58 o 
  -4   1  17      187.45      210.40     35.00 o 
  -3   1  17      591.28      591.79     31.00 o 
  -2   1  17       48.63       51.51     14.74 o 
  -1   1  17      469.30      431.76     25.89 o 
   0   1  17     2599.79     2632.86     69.35 o 
   1   1  17     4199.33     4234.54    143.84 o 
   2   1  17     1309.12     1293.19     45.97 o 
   3   1  17      537.19      603.23     39.72 o 
   4   1  17      103.69       68.34     21.71 o 
   5   1  17     3769.55     4188.72    140.56 o 
   6   1  17      133.61      107.45     27.51 o 
   7   1  17      283.55      319.24     52.91 o 
   8   1  17       93.90       88.65     24.13 o 
   9   1  17      110.89       83.68     25.01 o 
  10   1  17        0.32       11.13     14.72 o 
  11   1  17      309.07      273.11     74.41 o 
  12   1  17      192.81      127.20     34.34 o 
  13   1  17      762.95      633.03    104.87 o 
  14   1  17      137.99      109.54     35.11 o 
  15   1  17      259.93      166.27     53.71 o 
  16   1  17        0.57       17.00     23.98 o 
  17   1  17      175.78      121.38     43.32 o 
 -18   2  17        1.95       30.57     19.48 o 
 -17   2  17      140.08       51.62     33.16 o 
 -16   2  17     1007.67      670.13    334.08 o 
 -15   2  17       30.06       48.46     22.99 o 
 -14   2  17      409.99      406.36     62.00 o 
 -13   2  17      419.01      427.19    116.01 o 
 -12   2  17      116.53      125.78     33.92 o 
 -11   2  17        9.57       22.07     15.87 o 
 -10   2  17       29.34       32.10     15.76 o 
  -9   2  17      260.55      279.94     62.71 o 
  -8   2  17       39.38       50.87     16.11 o 
  -7   2  17       51.40       54.53     15.09 o 
  -6   2  17       77.70       59.55     17.09 o 
  -5   2  17       14.81       18.57      7.04 o 
  -4   2  17      111.45      115.59     22.65 o 
  -3   2  17      392.24      415.96     22.65 o 
  -2   2  17      179.90      177.07     18.96 o 
  -1   2  17      318.57      265.43     33.09 o 
   0   2  17      276.89      314.42     23.45 o 
   1   2  17       22.98       29.36     11.97 o 
   2   2  17     1051.42     1119.41     80.86 o 
   3   2  17     1289.68     1255.92    143.23 o 
   4   2  17     1316.35     1376.89     96.06 o 
   5   2  17      163.37      142.64     35.89 o 
   6   2  17        2.55       13.72      9.78 o 
   7   2  17       50.88       43.16     16.25 o 
   8   2  17     1097.60     1300.29    105.41 o 
   9   2  17      530.64      699.18     88.34 o 
  10   2  17      261.09      264.85     59.63 o 
  11   2  17       12.36       14.09     16.17 o 
  12   2  17       32.96       43.38     20.22 o 
  13   2  17        5.21       44.15     26.56 o 
  14   2  17      102.09       54.13     23.19 o 
  15   2  17      647.92      454.24    155.36 o 
  16   2  17      775.77      483.86    170.36 o 
 -16   3  17      160.53      146.09     90.35 o 
 -15   3  17       25.19       29.82     18.57 o 
 -14   3  17       11.20       14.44      9.52 o 
 -13   3  17     1866.21     1370.90    813.10 o 
 -12   3  17       80.57       49.91     31.37 o 
 -11   3  17        8.03       31.37     27.39 o 
 -10   3  17      359.26      133.78    156.07 o 
  -9   3  17       38.44       42.68     18.16 o 
  -8   3  17        4.39       17.26     14.90 o 
  -7   3  17      287.07      383.49     96.77 o 
  -6   3  17      148.82      152.40     55.29 o 
  -5   3  17      231.26      224.79     68.22 o 
  -4   3  17      448.12      520.45    122.33 o 
  -3   3  17        2.31       11.45     12.19 o 
  -2   3  17       91.11      102.68     33.02 o 
  -1   3  17     1197.94     1383.60    196.88 o 
   0   3  17       32.97       12.46     17.95 o 
   1   3  17      822.95      869.44    105.22 o 
   2   3  17        5.75       -5.58     19.75 o 
   3   3  17      379.35      348.38     84.06 o 
   4   3  17       89.23       91.25     32.05 o 
   5   3  17        8.42        6.61     18.53 o 
   6   3  17      183.93      158.13     49.56 o 
   7   3  17        0.93       28.82     18.68 o 
   8   3  17        8.95       27.00     23.00 o 
   9   3  17      320.65      324.25     98.02 o 
  10   3  17       57.55       78.94     38.06 o 
  11   3  17       22.32       56.24     35.02 o 
  12   3  17       84.53       87.42     44.36 o 
  13   3  17        0.71       48.14     34.93 o 
  14   3  17        9.50       12.82     16.73 o 
 -11   4  17        4.27       16.85     20.03 o 
 -10   4  17        0.01       16.76     13.31 o 
  -9   4  17       51.64       32.33     17.51 o 
  -8   4  17        0.66       18.80     18.58 o 
  -7   4  17       12.11       19.40     16.80 o 
  -6   4  17       13.09       18.27     16.20 o 
  -5   4  17        0.07       28.53     15.62 o 
  -4   4  17       31.68       23.38     13.75 o 
  -3   4  17        8.63       11.45     12.40 o 
  -2   4  17       86.94       72.96     32.39 o 
  -1   4  17      383.96      366.90     98.21 o 
   0   4  17       88.24       62.58     30.99 o 
   1   4  17      503.75      431.88    116.34 o 
   2   4  17       84.85       66.69     43.12 o 
   3   4  17      628.07      695.28    153.98 o 
   4   4  17        2.15       25.05     24.89 o 
   5   4  17       35.31        8.83     15.23 o 
   6   4  17      391.53      354.47    138.92 o 
   7   4  17      298.27      274.68    106.36 o 
   8   4  17        7.89       28.03     17.75 o 
   9   4  17      645.09      527.90    180.52 o 
 -20   0  18     1206.54     1104.23    141.43 o 
 -18   0  18      314.83      259.65    135.38 o 
 -16   0  18       26.90       43.69     34.42 o 
 -14   0  18     4345.67     5611.04    271.98 o 
 -12   0  18      749.89      901.23    136.80 o 
 -10   0  18      530.25      583.43    134.43 o 
  -8   0  18      865.34     1031.06    172.58 o 
  -6   0  18        2.01       22.24     22.63 o 
  -4   0  18      275.74      360.08    112.03 o 
  -2   0  18     1611.61     1722.05     76.86 o 
   0   0  18     2270.48     2143.06     83.48 o 
   2   0  18     1013.42     1085.72     53.18 o 
   4   0  18     3554.36     3921.92    184.13 o 
   6   0  18       37.30       38.34     19.70 o 
   8   0  18      228.07      221.19     79.28 o 
  10   0  18      140.15      118.57     35.72 o 
  12   0  18      201.36      209.55     61.41 o 
  14   0  18      130.05      152.10     52.74 o 
  16   0  18       19.40       38.29     26.04 o 
 -19   1  18       16.01       21.96     25.70 o 
 -18   1  18      373.11      299.45     89.38 o 
 -17   1  18      135.90      167.56     63.58 o 
 -16   1  18       89.42      135.04     46.88 o 
 -15   1  18      142.68      167.49     50.21 o 
 -14   1  18      110.74      108.51     28.25 o 
 -13   1  18      571.38      734.82    147.25 o 
 -12   1  18       93.80       77.25     20.12 o 
 -11   1  18     3228.63     4076.52    184.77 o 
 -10   1  18     1143.20     1197.73     91.95 o 
  -9   1  18      831.03      856.84     72.71 o 
  -8   1  18      515.06      517.26     34.52 o 
  -7   1  18        0.38        4.70     10.36 o 
  -6   1  18       19.63       26.23     13.98 o 
  -5   1  18       19.25       19.81      6.34 o 
  -4   1  18      962.86      990.47     35.78 o 
  -3   1  18      245.31      230.76     40.56 o 
  -2   1  18      957.82      983.78     35.06 o 
  -1   1  18      626.93      671.33     30.72 o 
   0   1  18       15.67       22.97     10.99 o 
   1   1  18     7098.13     7456.70    169.86 o 
   2   1  18     3516.15     3365.48    233.57 o 
   3   1  18      243.06      195.20     27.16 o 
   4   1  18      828.26      680.70     93.90 o 
   5   1  18      299.37      224.08     33.85 o 
   6   1  18     3142.54     3129.75    560.49 o 
   7   1  18      510.36      407.79     72.68 o 
   8   1  18       55.56       44.30     18.16 o 
   9   1  18      147.90      123.10     31.76 o 
  10   1  18      267.75      198.81     37.89 o 
  11   1  18     1209.80     1168.82    125.98 o 
  12   1  18      863.13      800.60     89.41 o 
  13   1  18      100.39       61.28     21.84 o 
  14   1  18       50.88       56.25     32.54 o 
  15   1  18       61.26       38.45     21.79 o 
  16   1  18      143.16      121.07     40.12 o 
  17   1  18       33.65       38.87     29.91 o 
 -18   2  18        8.31       25.32     22.10 o 
 -17   2  18       48.26       47.03     20.53 o 
 -16   2  18      405.94      381.16    112.85 o 
 -15   2  18      771.05      801.85    145.84 o 
 -14   2  18       25.67       32.20     21.94 o 
 -13   2  18      972.29     1216.05    119.35 o 
 -12   2  18      181.89      114.12     57.51 o 
 -11   2  18       52.43       43.72     15.45 o 
 -10   2  18      216.30      211.56     48.69 o 
  -9   2  18      183.62      187.67     33.13 o 
  -8   2  18      201.15      210.47     41.81 o 
  -7   2  18       38.43       33.94     13.48 o 
  -6   2  18       13.08       13.08      8.07 o 
  -5   2  18      611.22      600.28     33.52 o 
  -4   2  18      356.43      386.26     31.61 o 
  -3   2  18       28.87       23.50      6.68 o 
  -2   2  18       38.23       26.97      9.59 o 
  -1   2  18      914.81     1081.78     49.16 o 
   0   2  18       16.31        9.66      8.02 o 
   1   2  18      449.57      500.93     47.56 o 
   2   2  18      391.38      441.39     31.37 o 
   3   2  18     2513.54     3031.62    118.71 o 
   4   2  18     1711.71     1929.62    110.88 o 
   5   2  18       60.09       44.07     18.65 o 
   6   2  18       96.59      144.83     37.20 o 
   7   2  18      178.49      211.91     53.48 o 
   8   2  18      162.27      125.16     34.88 o 
   9   2  18       54.60       39.65     14.69 o 
  10   2  18      656.00      669.54    145.76 o 
  11   2  18      153.56      168.05     53.83 o 
  12   2  18        0.01       31.77     20.23 o 
  13   2  18       34.44       35.96     20.06 o 
  14   2  18       55.86       61.48     26.68 o 
  15   2  18       26.86       21.97     23.22 o 
  16   2  18      336.59      224.71    125.86 o 
 -15   3  18       30.68       80.33     33.52 o 
 -14   3  18        5.97       20.54     15.25 o 
 -13   3  18        0.06       17.14     17.32 o 
 -12   3  18     2186.52      473.02   1440.83 o 
 -11   3  18       83.11       51.74     35.45 o 
 -10   3  18      138.42       61.64     63.31 o 
  -9   3  18       33.26       30.86     21.25 o 
  -8   3  18        3.65       28.64     15.73 o 
  -7   3  18       14.39       28.51     17.89 o 
  -6   3  18      470.51      602.84     85.64 o 
  -5   3  18       77.46       57.32     35.44 o 
  -4   3  18      110.91       77.18     34.95 o 
  -3   3  18      248.71      230.46     56.42 o 
  -2   3  18       34.93       34.38     15.36 o 
  -1   3  18      312.66      326.77     67.40 o 
   0   3  18      895.57     1046.29    205.07 o 
   1   3  18       28.59       21.51     18.08 o 
   2   3  18      766.78      868.17    120.39 o 
   3   3  18       14.81       11.97     20.21 o 
   4   3  18       57.19       56.30     25.46 o 
   5   3  18      300.60      282.78     71.05 o 
   6   3  18       37.30       51.80     27.13 o 
   7   3  18       27.81       42.58     21.26 o 
   8   3  18        4.67        2.88     16.68 o 
   9   3  18      105.57       79.38     33.00 o 
  10   3  18       74.82       75.22     36.12 o 
  11   3  18        0.08        6.18     20.80 o 
  12   3  18      521.62      430.75    177.04 o 
  13   3  18       13.20       11.87     30.58 o 
 -11   4  18       18.27       35.69     19.30 o 
 -10   4  18        1.30       12.48     15.69 o 
  -9   4  18      158.08      136.96     56.31 o 
  -8   4  18      113.09       76.51     37.13 o 
  -7   4  18      293.87      257.71     96.66 o 
  -6   4  18       46.50       30.79     20.34 o 
  -5   4  18        4.54       12.75     14.42 o 
  -4   4  18       17.00       24.13     17.42 o 
  -3   4  18        3.03       10.30     12.87 o 
  -2   4  18      121.73      127.81     51.00 o 
  -1   4  18      381.36      316.34    127.93 o 
   0   4  18      576.11      771.96    228.28 o 
   1   4  18      371.37      369.30    121.92 o 
   2   4  18        6.32       19.11     26.78 o 
   3   4  18      163.11      175.66     70.19 o 
   4   4  18      221.66      272.90    100.93 o 
   5   4  18       85.94      107.63     43.61 o 
   6   4  18      127.02      107.15     45.17 o 
   7   4  18        1.10      -10.60     24.22 o 
   8   4  18      228.58      210.47     64.38 o 
   9   4  18        0.35       13.71     16.82 o 
 -19   0  19      497.88      732.65    151.13 o 
 -17   0  19       93.62      119.06     56.91 o 
 -15   0  19       13.93       35.78     39.68 o 
 -13   0  19     3547.15     4364.12    429.93 o 
 -11   0  19        7.47       38.95     28.02 o 
  -9   0  19     2078.75     2364.73    226.10 o 
  -7   0  19     2611.02     2547.19    142.33 o 
  -5   0  19     2959.29     2846.89    137.71 o 
  -3   0  19      462.65      461.85     92.41 o 
  -1   0  19     3833.24     4144.90    196.96 o 
   1   0  19     1725.18     1659.11     70.19 o 
   3   0  19      885.13     1025.38     71.06 o 
   5   0  19      407.04      479.72     66.49 o 
   7   0  19        4.93        3.77     18.43 o 
   9   0  19      537.23      533.61    188.60 o 
  11   0  19      373.77      353.46    187.49 o 
  13   0  19       75.32       54.22     27.73 o 
  15   0  19      746.69      677.15    265.74 o 
  17   0  19        7.68       21.89     21.50 o 
 -19   1  19       93.94       93.93     39.83 o 
 -18   1  19      103.99       98.26     40.56 o 
 -17   1  19       92.09       98.11     58.78 o 
 -16   1  19      134.79      171.36     60.27 o 
 -15   1  19     1549.63     1878.58     96.45 o 
 -14   1  19      132.71      181.65     52.12 o 
 -13   1  19       20.15       38.43     17.85 o 
 -12   1  19       47.99       54.08     26.60 o 
 -11   1  19       17.79       38.98     17.26 o 
 -10   1  19      671.80      769.87     64.37 o 
  -9   1  19      307.13      318.04     27.19 o 
  -8   1  19       43.75       66.52     22.18 o 
  -7   1  19       25.71       33.42     20.44 o 
  -6   1  19       28.98       38.49     12.16 o 
  -5   1  19      285.93      282.70     24.66 o 
  -4   1  19      629.23      657.23     39.01 o 
  -3   1  19       43.48       36.92     11.32 o 
  -2   1  19       14.66       18.37     11.29 o 
  -1   1  19     1140.42     1133.32     50.82 o 
   0   1  19       29.50       29.12     12.40 o 
   1   1  19      507.96      522.68     31.68 o 
   2   1  19     3238.81     3427.57    113.43 o 
   3   1  19     2131.88     2419.54     83.97 o 
   4   1  19     3331.64     3684.00    120.04 o 
   5   1  19     1922.23     1891.35    246.83 o 
   6   1  19       15.17       16.33     11.95 o 
   7   1  19      395.13      357.76     82.19 o 
   8   1  19      242.20      224.43     50.01 o 
   9   1  19      344.16      261.43     37.63 o 
  10   1  19      470.76      364.63     85.35 o 
  11   1  19     1400.18     1245.70    188.78 o 
  12   1  19      606.13      446.03    116.87 o 
  13   1  19       46.37       54.30     37.89 o 
  14   1  19      318.21      247.75     80.70 o 
  15   1  19        1.40       35.24     25.54 o 
  16   1  19      329.78      251.10     99.86 o 
 -18   2  19      170.12       80.79     43.38 o 
 -17   2  19      109.08       80.55     39.28 o 
 -16   2  19       46.11       77.48     31.83 o 
 -15   2  19      878.53     1203.31    190.72 o 
 -14   2  19      697.17      889.29    185.83 o 
 -13   2  19      105.02       47.90     35.99 o 
 -12   2  19      578.84      275.20    179.41 o 
 -11   2  19        0.01       23.67     11.52 o 
 -10   2  19        2.94       18.09     11.82 o 
  -9   2  19      490.48      435.27     85.74 o 
  -8   2  19      216.65      254.52     47.99 o 
  -7   2  19        0.79        3.85      8.55 o 
  -6   2  19      180.92      157.80     33.46 o 
  -5   2  19      223.03      198.97     44.95 o 
  -4   2  19      981.95      987.67     36.35 o 
  -3   2  19      783.20      943.10     55.84 o 
  -2   2  19      881.19      901.97     90.87 o 
  -1   2  19      101.59       94.42     22.33 o 
   0   2  19      461.85      479.72     53.35 o 
   1   2  19       77.83       38.74     13.02 o 
   2   2  19        5.99        3.85      7.07 o 
   3   2  19        7.75        7.28     10.87 o 
   4   2  19       10.04       13.31      7.80 o 
   5   2  19       68.79       62.57     19.96 o 
   6   2  19      827.46      967.77     75.13 o 
   7   2  19        0.39       12.76     15.80 o 
   8   2  19      570.86      645.98    100.97 o 
   9   2  19      192.56      138.86     38.94 o 
  10   2  19      750.34      720.77    144.47 o 
  11   2  19       12.28       17.69     20.59 o 
  12   2  19      602.38      773.40    116.13 o 
  13   2  19      296.89      201.56     64.61 o 
  14   2  19       68.62       64.78     28.84 o 
  15   2  19       15.22       31.98     22.68 o 
 -15   3  19      304.19       41.08    117.19 o 
 -14   3  19      146.72       80.02     47.30 o 
 -13   3  19       72.69       61.43     28.92 o 
 -12   3  19       43.75       24.94     18.05 o 
 -11   3  19     1920.63     2309.73    705.59 o 
 -10   3  19       58.33       53.24     23.37 o 
  -9   3  19      140.29       61.45     44.56 o 
  -8   3  19       42.89       43.94     25.56 o 
  -7   3  19      696.64      737.15    132.95 o 
  -6   3  19        6.93       17.91     14.17 o 
  -5   3  19      310.27      316.32    104.47 o 
  -4   3  19      477.18      594.90     77.45 o 
  -3   3  19      761.10      976.84    118.40 o 
  -2   3  19      148.16      181.30     50.07 o 
  -1   3  19       69.65       67.20     22.21 o 
   0   3  19       94.05      100.01     31.81 o 
   1   3  19      974.42     1190.73    235.06 o 
   2   3  19      206.47      186.78     55.91 o 
   3   3  19     1366.12     1507.24    207.30 o 
   4   3  19      140.64      149.23     49.27 o 
   5   3  19      639.20      681.21    109.28 o 
   6   3  19       52.21       19.93     20.93 o 
   7   3  19      215.94      208.07     58.91 o 
   8   3  19      163.98      180.47     68.25 o 
   9   3  19      389.84      388.85    144.32 o 
  10   3  19       85.14       40.61     24.36 o 
  11   3  19       55.10       65.75     32.75 o 
  12   3  19        1.07       36.97     30.81 o 
 -10   4  19        0.07       22.99     20.43 o 
  -9   4  19       63.62       45.68     24.29 o 
  -8   4  19       23.85       30.94     16.35 o 
  -7   4  19       48.46       36.04     20.22 o 
  -6   4  19      269.05      265.92     90.99 o 
  -5   4  19        5.50       22.94     15.04 o 
  -4   4  19      229.65      200.36     73.52 o 
  -3   4  19        3.46       22.35     15.03 o 
  -2   4  19      261.62      184.32     71.14 o 
  -1   4  19       74.87       71.06     34.61 o 
   0   4  19       77.40       85.93     37.92 o 
   1   4  19       19.93       14.85     19.42 o 
   2   4  19       28.49       52.38     30.10 o 
   3   4  19      117.64      118.25     53.22 o 
   4   4  19      208.71      222.33     86.86 o 
   5   4  19      423.60      399.83    118.44 o 
   6   4  19        0.14        9.53     19.92 o 
   7   4  19       24.81       14.11     16.05 o 
   8   4  19      188.30      186.62     53.54 o 
 -18   0  20       67.04       55.69     42.32 o 
 -16   0  20      301.38      359.94    110.80 o 
 -14   0  20      195.81      224.63    109.95 o 
 -12   0  20     2872.13     3493.75    317.01 o 
 -10   0  20      194.46      224.37     58.16 o 
  -8   0  20     5242.02     5835.27    606.06 o 
  -6   0  20        9.33       26.62     20.87 o 
  -4   0  20     7427.36     8433.76    175.55 o 
  -2   0  20      613.64      694.07     68.25 o 
   0   0  20      499.46      492.68     45.36 o 
   2   0  20     3592.97     3868.36    183.12 o 
   4   0  20     1772.90     2067.46    110.88 o 
   6   0  20     1628.82     1590.18    296.52 o 
   8   0  20     3865.43     4367.15    910.90 o 
  10   0  20       62.83      100.73     38.96 o 
  12   0  20       13.56       24.04     24.87 o 
  14   0  20        0.98       20.85     25.56 o 
  16   0  20        3.23       33.35     31.72 o 
 -19   1  20      433.97      444.10    181.85 o 
 -18   1  20      411.76      333.59    143.75 o 
 -17   1  20      287.11      325.28    129.55 o 
 -16   1  20        0.81       38.61     23.68 o 
 -15   1  20      322.40      129.68    102.10 o 
 -14   1  20      542.61      536.12    146.17 o 
 -13   1  20       91.80       50.08     26.77 o 
 -12   1  20      193.50      222.61     52.38 o 
 -11   1  20      118.50      109.46     35.72 o 
 -10   1  20      242.08      286.78     64.50 o 
  -9   1  20       43.05       33.67     20.63 o 
  -8   1  20      637.20      666.51    103.19 o 
  -7   1  20     2113.11     2137.05     94.75 o 
  -6   1  20      345.74      307.01     31.86 o 
  -5   1  20      439.54      432.83     36.59 o 
  -4   1  20      855.50      786.39     42.40 o 
  -3   1  20      494.22      541.57     39.97 o 
  -2   1  20      781.49      855.52     41.06 o 
  -1   1  20      187.29      188.54     53.44 o 
   0   1  20      172.41      139.12     34.47 o 
   1   1  20      483.67      485.66     32.27 o 
   2   1  20      101.71       77.64     20.66 o 
   3   1  20      117.60       99.94     26.47 o 
   4   1  20      179.51      155.41     36.70 o 
   5   1  20      237.03      173.65     32.93 o 
   6   1  20        6.89       16.04     10.62 o 
   7   1  20      133.02      110.03     30.77 o 
   8   1  20      323.23      320.11     77.56 o 
   9   1  20       26.26       19.07     14.12 o 
  10   1  20      130.61       78.25     28.76 o 
  11   1  20     1276.49     1337.16    167.83 o 
  12   1  20     1210.16     1109.43    122.99 o 
  13   1  20      293.18      229.37     77.04 o 
  14   1  20       19.48       46.91     33.88 o 
  15   1  20       91.30       77.81     30.91 o 
  16   1  20        9.12       25.29     20.85 o 
 -17   2  20       15.91       16.51     17.33 o 
 -16   2  20       18.07       40.44     18.54 o 
 -15   2  20        9.52       32.24     24.06 o 
 -14   2  20      830.10      336.72    353.04 o 
 -13   2  20      508.87      336.98    184.78 o 
 -12   2  20      292.84      116.81    120.49 o 
 -11   2  20      345.74      366.06     95.23 o 
 -10   2  20      126.36       92.51     27.83 o 
  -9   2  20      157.38      155.85     34.20 o 
  -8   2  20      220.12      264.63     59.63 o 
  -7   2  20      257.55      222.32     45.06 o 
  -6   2  20       50.23       57.77     15.80 o 
  -5   2  20      162.45      188.73     24.31 o 
  -4   2  20      324.60      303.18     32.24 o 
  -3   2  20      616.75      627.29     75.81 o 
  -2   2  20     1926.28     1856.08    324.30 o 
  -1   2  20      703.02      708.87     63.74 o 
   0   2  20       55.74       57.19     17.32 o 
   1   2  20       26.75       25.61      9.76 o 
   2   2  20       54.18       66.00     20.78 o 
   3   2  20      137.21      125.14     36.27 o 
   4   2  20      278.74      309.43     57.42 o 
   5   2  20        5.00        9.32     14.31 o 
   6   2  20      167.53      150.50     41.23 o 
   7   2  20      128.47      103.21     32.62 o 
   8   2  20       38.57       37.69     18.21 o 
   9   2  20     1368.72     1470.67    120.35 o 
  10   2  20      936.66     1196.20     95.53 o 
  11   2  20      890.59      905.18    124.36 o 
  12   2  20        0.97       14.29     20.13 o 
  13   2  20      230.41      191.33     79.91 o 
  14   2  20      321.89      274.27    103.93 o 
  15   2  20      143.52       91.12     56.75 o 
 -15   3  20        3.97       98.70     98.50 o 
 -14   3  20      193.05       46.69    101.73 o 
 -13   3  20       36.79       24.37     34.85 o 
 -12   3  20      134.56       49.43     56.77 o 
 -11   3  20       42.82        8.84     28.95 o 
 -10   3  20      320.40      324.89     78.67 o 
  -9   3  20       84.36       75.71     35.97 o 
  -8   3  20       11.11       21.22     17.01 o 
  -7   3  20       65.82       64.16     36.26 o 
  -6   3  20     1611.07     1749.30    325.26 o 
  -5   3  20        0.23        4.89     16.45 o 
  -4   3  20        2.96       14.48     15.95 o 
  -3   3  20       12.69       46.27     22.44 o 
  -2   3  20      740.43      643.51     88.43 o 
  -1   3  20        0.05        6.05     17.95 o 
   0   3  20       43.47       24.91     16.82 o 
   1   3  20       21.34       23.36     14.28 o 
   2   3  20      586.22      687.20    120.98 o 
   3   3  20       42.38       61.76     28.08 o 
   4   3  20      226.55      223.83     84.68 o 
   5   3  20      152.44      161.34     41.10 o 
   6   3  20      500.28      436.85     79.09 o 
   7   3  20       66.71       57.94     26.79 o 
   8   3  20        4.69       20.46     17.84 o 
   9   3  20       11.25       30.69     21.75 o 
  10   3  20      846.49     1085.79    108.35 o 
  11   3  20        0.01       17.48     18.76 o 
  12   3  20      620.77      670.64    178.84 o 
 -10   4  20      110.77      110.18     47.98 o 
  -9   4  20       12.71       31.03     22.71 o 
  -8   4  20       85.43       48.02     26.06 o 
  -7   4  20        3.13       11.24     14.98 o 
  -6   4  20        3.55       11.50     13.82 o 
  -5   4  20      298.41      477.59    111.77 o 
  -4   4  20      165.48      156.85     54.84 o 
  -3   4  20      524.63      534.31    130.58 o 
  -2   4  20        0.68       13.64     25.64 o 
  -1   4  20       16.04       28.59     22.62 o 
   0   4  20       53.61       36.16     27.64 o 
   1   4  20      114.91      132.04     38.04 o 
   2   4  20        1.75       27.14     16.03 o 
   3   4  20       29.76       24.47     18.99 o 
   4   4  20        1.13       12.11     17.52 o 
   5   4  20       67.04       82.25     47.07 o 
   6   4  20        7.34       29.62     18.52 o 
   7   4  20      101.33      124.24     53.83 o 
 -19   0  21        4.88       15.37     33.94 o 
 -17   0  21        2.04      -17.84     36.14 o 
 -15   0  21      392.60      407.76    138.00 o 
 -13   0  21      142.19      189.43     80.97 o 
 -11   0  21      461.78      470.03    136.22 o 
  -9   0  21     2948.26     3318.43    234.96 o 
  -7   0  21      247.28      247.81     49.88 o 
  -5   0  21        0.45       15.26     12.26 o 
  -3   0  21    10202.24    11562.15    410.99 o 
  -1   0  21      177.76      174.92     76.90 o 
   1   0  21      264.55      206.57     91.23 o 
   3   0  21     4250.85     5036.26    228.17 o 
   5   0  21      428.60      489.20    106.17 o 
   7   0  21      491.90      556.68     84.89 o 
   9   0  21      987.14     1124.25    290.22 o 
  11   0  21      437.57      383.85    177.57 o 
  13   0  21      482.74      424.01    172.96 o 
  15   0  21        2.11       14.03     22.78 o 
 -18   1  21      561.99      214.48    228.66 o 
 -17   1  21       11.05       31.92     25.54 o 
 -16   1  21      351.82      405.88    159.05 o 
 -15   1  21       15.74       34.53     19.06 o 
 -14   1  21       38.62       52.62     24.89 o 
 -13   1  21      256.05      279.20     84.30 o 
 -12   1  21      254.62      291.44     79.57 o 
 -11   1  21      233.37      268.85     54.18 o 
 -10   1  21       34.79       18.98     14.47 o 
  -9   1  21      190.18      188.61     44.48 o 
  -8   1  21       50.55       48.02     15.51 o 
  -7   1  21       47.69       58.35     15.45 o 
  -6   1  21     1283.63     1453.56     64.23 o 
  -5   1  21      122.82      122.56     31.55 o 
  -4   1  21     2024.83     2214.62     84.22 o 
  -3   1  21      353.58      341.45     33.09 o 
  -2   1  21        0.44       19.46     10.83 o 
  -1   1  21      231.56      280.41     29.51 o 
   0   1  21     2173.12     2233.56    104.65 o 
   1   1  21      208.38      168.69     44.27 o 
   2   1  21      294.83      260.73     31.87 o 
   3   1  21       59.50       38.48     14.70 o 
   4   1  21        0.01       19.26     12.49 o 
   5   1  21        1.44       10.21     10.28 o 
   6   1  21       16.08       29.61     12.79 o 
   7   1  21       95.74       78.50     21.93 o 
   8   1  21      846.90      746.43     77.32 o 
   9   1  21       98.16      117.35     40.73 o 
  10   1  21       87.62       69.76     26.77 o 
  11   1  21       50.72       50.00     23.11 o 
  12   1  21     1060.54     1093.77    102.22 o 
  13   1  21      705.63      679.46    100.61 o 
  14   1  21      390.42      275.61     62.55 o 
  15   1  21       15.38       30.13     19.00 o 
 -17   2  21      237.35      241.50    117.15 o 
 -16   2  21       41.65       33.87     21.13 o 
 -15   2  21      315.61       88.22    157.35 o 
 -14   2  21        0.36       18.45     22.60 o 
 -13   2  21       31.82       25.81     22.37 o 
 -12   2  21      216.50      142.81     48.12 o 
 -11   2  21      114.00      114.46     31.30 o 
 -10   2  21      590.37      707.62     65.90 o 
  -9   2  21      194.95      108.29     45.78 o 
  -8   2  21      231.08      168.79     39.26 o 
  -7   2  21       27.48       20.60      7.68 o 
  -6   2  21       16.17       10.23      8.07 o 
  -5   2  21      868.39      907.95    147.93 o 
  -4   2  21      474.68      359.08    183.66 o 
  -3   2  21       57.02       40.56     26.69 o 
  -2   2  21      573.25      719.79     89.47 o 
  -1   2  21       68.17       97.19     34.88 o 
   0   2  21      357.32      258.36     51.65 o 
   1   2  21     1049.25     1061.71    213.45 o 
   2   2  21       78.21       74.31     32.29 o 
   3   2  21     1030.46     1163.34    162.50 o 
   4   2  21      163.75      185.49     49.65 o 
   5   2  21      473.48      396.77     65.17 o 
   6   2  21        1.80       16.56     14.52 o 
   7   2  21      497.43      538.11    121.09 o 
   8   2  21        1.38       14.91     15.65 o 
   9   2  21        0.41        5.57     18.04 o 
  10   2  21      744.80      700.27    159.51 o 
  11   2  21      930.16      838.39    151.71 o 
  12   2  21      416.04      397.81    110.04 o 
  13   2  21      378.56      254.80     71.19 o 
  14   2  21        7.03       47.88     26.03 o 
 -13   3  21       29.04       22.34     20.19 o 
 -12   3  21       17.33       17.10     17.49 o 
 -11   3  21      237.43       81.93     88.53 o 
 -10   3  21       33.43       31.40     21.95 o 
  -9   3  21       13.44       38.26     19.33 o 
  -8   3  21      190.51       86.14     61.72 o 
  -7   3  21        0.04       13.87     18.85 o 
  -6   3  21        0.04       25.29     19.19 o 
  -5   3  21     1836.13     2200.76    370.06 o 
  -4   3  21      148.69      129.37     63.81 o 
  -3   3  21       31.32       14.07     26.43 o 
  -2   3  21       25.82       33.84     22.10 o 
  -1   3  21      668.69      616.13     90.32 o 
   0   3  21       33.37       52.54     24.57 o 
   1   3  21       59.34       64.85     31.96 o 
   2   3  21       91.66      150.96     51.04 o 
   3   3  21       12.39       18.81     19.23 o 
   4   3  21        1.94       19.57     20.74 o 
   5   3  21       90.11       72.97     26.42 o 
   6   3  21       23.07       30.46     19.91 o 
   7   3  21      342.68      362.18     80.93 o 
   8   3  21      110.11      142.06     48.23 o 
   9   3  21      367.97      276.85     88.79 o 
  10   3  21       72.95       61.83     33.47 o 
  11   3  21      283.67      329.52     92.75 o 
  -9   4  21       14.64       16.09     21.86 o 
  -8   4  21        2.60       17.39     16.55 o 
  -7   4  21        1.30       11.01     12.29 o 
  -6   4  21        2.41       21.44     11.59 o 
  -5   4  21       94.41       58.44     30.78 o 
  -4   4  21      551.66      446.89     90.76 o 
  -3   4  21        0.03        3.07     17.17 o 
  -2   4  21      448.97      473.99     89.96 o 
  -1   4  21       15.65       28.13     22.26 o 
   0   4  21       18.24       24.49     17.23 o 
   1   4  21        0.24        5.42     20.59 o 
   2   4  21       25.62       43.82     33.58 o 
   3   4  21       39.99       45.49     19.30 o 
   4   4  21       29.75       53.59     30.04 o 
   5   4  21        8.01       17.10     13.15 o 
   6   4  21        4.14       25.10     17.03 o 
 -18   0  22      140.53      140.31     72.40 o 
 -16   0  22      245.62      209.77     99.95 o 
 -14   0  22       17.97       35.26    118.35 o 
 -12   0  22       16.58       36.39     30.60 o 
 -10   0  22     2669.47     3233.28    347.43 o 
  -8   0  22        0.25        5.77     15.74 o 
  -6   0  22       27.46       22.53     19.00 o 
  -4   0  22       26.13       39.88     23.29 o 
  -2   0  22     9410.02     9973.65    426.93 o 
   0   0  22      111.87       86.01     28.68 o 
   2   0  22      401.07      339.51     95.81 o 
   4   0  22     2807.40     3318.96    221.84 o 
   6   0  22     4759.39     6104.51   1242.11 o 
   8   0  22      469.50      445.38    113.66 o 
  10   0  22     1208.44     1415.76    190.64 o 
  12   0  22     1223.63     1030.45    110.97 o 
  14   0  22      350.41      218.17    107.73 o 
 -18   1  22      632.03      376.14    190.19 o 
 -17   1  22      584.46      299.51    223.86 o 
 -16   1  22        2.13       26.73     25.45 o 
 -15   1  22       96.24       61.29     40.86 o 
 -14   1  22       34.51       32.08     18.42 o 
 -13   1  22        2.05       20.35     24.25 o 
 -12   1  22      196.52      195.41     45.69 o 
 -11   1  22      217.44       75.82     90.75 o 
 -10   1  22        0.07       19.54     12.53 o 
  -9   1  22        0.98       19.66     17.01 o 
  -8   1  22      132.04      144.61     32.51 o 
  -7   1  22       64.47       83.03     22.05 o 
  -6   1  22      267.40      262.69     40.78 o 
  -5   1  22     3361.58     3878.57    102.23 o 
  -4   1  22      818.90      903.36     38.49 o 
  -3   1  22     1218.54     1302.94     56.68 o 
  -2   1  22      534.85      562.59     32.57 o 
  -1   1  22       89.28       73.49     22.50 o 
   0   1  22      629.29      515.91     55.74 o 
   1   1  22      107.16       72.00     24.15 o 
   2   1  22        2.92       14.18     10.40 o 
   3   1  22      304.08      372.03     48.30 o 
   4   1  22       92.86       77.24     22.32 o 
   5   1  22      309.75      242.91     31.83 o 
   6   1  22      573.21      516.24     59.34 o 
   7   1  22        2.67      106.30     83.17 o 
   8   1  22      160.01      143.19     42.35 o 
   9   1  22      197.40      372.41    226.32 o 
  10   1  22       10.58       26.30     21.51 o 
  11   1  22       10.89       18.64     24.17 o 
  12   1  22        9.45        9.53     24.55 o 
  13   1  22      239.47      160.05     47.97 o 
  14   1  22      166.02      110.69     52.47 o 
  15   1  22      215.45      178.51     68.74 o 
 -16   2  22      303.68       67.14    103.86 o 
 -15   2  22      319.44       45.81    139.66 o 
 -14   2  22       10.34       22.84     25.30 o 
 -13   2  22      446.07      587.64    179.39 o 
 -12   2  22       51.32       28.92     38.96 o 
 -11   2  22       47.09       43.75     30.18 o 
 -10   2  22      118.27       76.91     29.51 o 
  -9   2  22       28.45       36.46     18.11 o 
  -8   2  22      500.35      517.68    109.40 o 
  -7   2  22       22.09       26.94     14.54 o 
  -6   2  22       39.40       13.67     16.13 o 
  -5   2  22        1.64       21.76     16.72 o 
  -4   2  22     1184.53     1332.99    129.09 o 
  -3   2  22      691.40      948.76    141.49 o 
  -2   2  22       28.54       47.79     25.85 o 
  -1   2  22     1101.36     1250.94    212.33 o 
   0   2  22        0.15       17.98     17.70 o 
   1   2  22      227.08      259.72     72.97 o 
   2   2  22      220.04      200.75     56.70 o 
   3   2  22       28.69       31.00     17.82 o 
   4   2  22       64.49       52.49     28.57 o 
   5   2  22      523.79      492.73    107.41 o 
   6   2  22        3.19       32.34     20.09 o 
   7   2  22       50.39       49.45     22.93 o 
   8   2  22      426.00      497.61    137.85 o 
   9   2  22       98.65       86.28     39.00 o 
  10   2  22       21.12       19.23     22.67 o 
  11   2  22      274.62      243.54    101.15 o 
  12   2  22       14.43       28.21     24.67 o 
  13   2  22      574.50      415.62     93.12 o 
 -13   3  22       59.19       61.70     30.18 o 
 -12   3  22       98.12       50.67     24.90 o 
 -11   3  22        0.10       16.18     11.79 o 
 -10   3  22      279.51      193.33     54.44 o 
  -9   3  22        1.32        9.10     10.00 o 
  -8   3  22      336.71      402.28    124.73 o 
  -7   3  22      127.08       79.47     51.05 o 
  -6   3  22      325.26      297.69     54.61 o 
  -5   3  22      140.56      133.46     73.31 o 
  -4   3  22      770.18     1040.51    157.39 o 
  -3   3  22      223.65      163.00     65.65 o 
  -2   3  22       37.24       23.90     18.24 o 
  -1   3  22       21.96       34.43     16.74 o 
   0   3  22      432.40      500.91    127.06 o 
   1   3  22      189.24      211.40     68.08 o 
   2   3  22       25.37       30.41     20.17 o 
   3   3  22       78.11       84.02     31.55 o 
   4   3  22      663.12      708.59    111.40 o 
   5   3  22       62.07       50.07     30.29 o 
   6   3  22       26.44       27.21     21.33 o 
   7   3  22      147.12      193.75     55.44 o 
   8   3  22       21.19       40.27     29.27 o 
   9   3  22       51.43       53.72     30.75 o 
  10   3  22      261.74      275.90     78.59 o 
  11   3  22       65.03      103.30     41.85 o 
  -8   4  22       25.96       20.90     45.31 o 
  -7   4  22       21.73       31.21     19.39 o 
  -6   4  22       41.83       54.38     21.76 o 
  -5   4  22        5.90       16.47     15.08 o 
  -4   4  22      354.94      308.81     82.23 o 
  -3   4  22      240.23      280.11     77.60 o 
  -2   4  22       78.49       85.21     54.72 o 
  -1   4  22      236.50      231.27    105.74 o 
   0   4  22       13.56       17.79     24.58 o 
   1   4  22        4.48       30.32     25.46 o 
   2   4  22        0.18       32.03     21.97 o 
   3   4  22       10.57       36.94     19.91 o 
   4   4  22       17.28       15.77     21.45 o 
   5   4  22      225.31      227.65    115.81 o 
 -17   0  23       90.20       76.09     88.29 o 
 -15   0  23       23.93       41.34     39.51 o 
 -13   0  23        7.34       17.96     72.82 o 
 -11   0  23      286.27      262.25     95.03 o 
  -9   0  23      208.26      246.38    140.11 o 
  -7   0  23     1471.67     1508.58    111.98 o 
  -5   0  23     3582.55     3883.16    132.44 o 
  -3   0  23      149.79      176.91     67.37 o 
  -1   0  23      282.89      318.28    111.11 o 
   1   0  23      426.49      265.98     49.33 o 
   3   0  23     2246.67     2284.05    561.91 o 
   5   0  23     1564.42     1237.49    115.71 o 
   7   0  23     2637.60     2784.03    558.96 o 
   9   0  23      438.54      420.73    141.10 o 
  11   0  23     1417.05     1201.14    111.83 o 
  13   0  23      924.33      836.94    267.16 o 
  15   0  23       30.87       42.85     23.01 o 
 -17   1  23      658.44      513.35    236.74 o 
 -16   1  23      149.74       85.96     35.47 o 
 -15   1  23      102.56      129.21     51.69 o 
 -14   1  23       91.50       94.40     34.54 o 
 -13   1  23      302.30      380.53    127.70 o 
 -12   1  23       16.47       26.48     25.51 o 
 -11   1  23      173.29      114.35     59.98 o 
 -10   1  23      151.38      183.57     53.22 o 
  -9   1  23      121.44      140.50     38.90 o 
  -8   1  23      362.17      381.49     46.64 o 
  -7   1  23     1097.19     1156.97     77.96 o 
  -6   1  23       17.75       24.85     14.20 o 
  -5   1  23     1017.88     1120.67     67.23 o 
  -4   1  23       67.41       77.19     22.91 o 
  -3   1  23       76.25       50.30     17.75 o 
  -2   1  23     3128.69     3432.24    165.70 o 
  -1   1  23      760.75      833.01     50.42 o 
   0   1  23      182.54      162.73     44.88 o 
   1   1  23      407.46      325.07     29.26 o 
   2   1  23      118.30       72.91     22.06 o 
   3   1  23        1.07       12.02     13.70 o 
   4   1  23     1805.73     1574.41    160.01 o 
   5   1  23       82.89       44.58     18.38 o 
   6   1  23      406.33      438.79     80.15 o 
   7   1  23      503.94      490.89    102.27 o 
   8   1  23       70.82       73.46     32.03 o 
   9   1  23        3.00       15.08     12.63 o 
  10   1  23       67.81       87.74     33.12 o 
  11   1  23       88.41       87.61     40.57 o 
  12   1  23       75.31       62.13     30.90 o 
  13   1  23      321.84      322.67    146.72 o 
  14   1  23      207.88      163.04     86.81 o 
 -16   2  23       18.43       30.14     22.55 o 
 -15   2  23       60.00       40.16     25.10 o 
 -14   2  23      271.28       68.12    108.88 o 
 -13   2  23        2.59       15.91     21.53 o 
 -12   2  23      425.09      242.62    183.99 o 
 -11   2  23      460.22      409.52    176.10 o 
 -10   2  23      622.11      629.98    145.45 o 
  -9   2  23        8.81       11.53     15.05 o 
  -8   2  23        5.93        7.36     14.24 o 
  -7   2  23       57.75       61.76     29.10 o 
  -6   2  23      300.77      329.89    116.39 o 
  -5   2  23      149.69      181.05     71.21 o 
  -4   2  23      108.14       68.60     33.26 o 
  -3   2  23      972.57     1249.31    147.31 o 
  -2   2  23      919.49     1141.51    211.50 o 
  -1   2  23      877.36      860.66    221.31 o 
   0   2  23       55.35       54.15     25.29 o 
   1   2  23       49.23       81.74     30.27 o 
   2   2  23     1085.94     1234.05    279.86 o 
   3   2  23       26.21       21.16     13.23 o 
   4   2  23       93.07       93.57     31.56 o 
   5   2  23       28.07       32.19     25.02 o 
   6   2  23      382.88      417.85    130.75 o 
   7   2  23        0.95       17.38     17.04 o 
   8   2  23       98.22       75.85     33.64 o 
   9   2  23      495.56      509.54    137.83 o 
  10   2  23       19.48       32.37     23.74 o 
  11   2  23       99.99       66.39     36.23 o 
  12   2  23      158.29      159.16     68.93 o 
  13   2  23       77.67       76.89     31.44 o 
 -13   3  23        1.71       -1.26     32.37 o 
 -12   3  23        0.30       21.91     21.43 o 
 -11   3  23       93.68       65.06     32.73 o 
 -10   3  23        3.91       13.37     14.64 o 
  -9   3  23       17.15       26.62     15.93 o 
  -8   3  23       10.17        7.92     19.04 o 
  -7   3  23      992.63     1002.43    204.00 o 
  -6   3  23      225.01      164.17     65.29 o 
  -5   3  23      215.20      190.79     68.43 o 
  -4   3  23       43.28       18.71     19.90 o 
  -3   3  23      443.72      415.26    109.72 o 
  -2   3  23       65.60       53.25     25.77 o 
  -1   3  23      165.15       80.94     63.38 o 
   0   3  23        1.27       27.92     27.25 o 
   1   3  23      619.26      814.37    154.28 o 
   2   3  23      221.13      214.80     73.57 o 
   3   3  23      114.23      133.14     62.09 o 
   4   3  23        3.18       12.94     19.15 o 
   5   3  23     1516.27     1893.12    245.22 o 
   6   3  23        1.31       17.14     26.47 o 
   7   3  23       21.43       31.64     26.00 o 
   8   3  23      199.85      199.07     61.88 o 
   9   3  23       47.50       42.84     27.25 o 
  10   3  23        6.42       11.82     29.30 o 
  -6   4  23        1.78       -2.11     28.43 o 
  -5   4  23      261.52      233.11    114.81 o 
  -4   4  23        0.17       13.63     15.12 o 
  -3   4  23       40.37       26.14     29.95 o 
  -2   4  23       32.13       41.27     28.49 o 
  -1   4  23      118.69      117.20     56.51 o 
   0   4  23        6.71       24.78     23.61 o 
   1   4  23       28.91       31.63     20.25 o 
   2   4  23      308.90      293.78    156.84 o 
   3   4  23       30.35       41.68     33.89 o 
 -16   0  24       23.39       30.90     60.54 o 
 -14   0  24      224.68       51.43     90.55 o 
 -12   0  24      511.68      545.34    204.98 o 
 -10   0  24      125.08      194.52    124.12 o 
  -8   0  24        1.17        8.11     14.46 o 
  -6   0  24      107.56      116.73     39.74 o 
  -4   0  24      757.11      909.68     80.67 o 
  -2   0  24     2092.65     2255.82    173.31 o 
   0   0  24      157.00      129.16     43.18 o 
   2   0  24       88.05       61.75     30.57 o 
   4   0  24     1854.17     1518.28    151.08 o 
   6   0  24      237.23      238.70     67.11 o 
   8   0  24      110.16      123.73     62.27 o 
  10   0  24      106.36       99.79     38.41 o 
  12   0  24       88.21       79.23     37.12 o 
  14   0  24      750.03      490.32     94.40 o 
 -17   1  24      439.04      548.56    104.18 o 
 -16   1  24       94.23      110.25     44.10 o 
 -15   1  24       28.39       29.21     29.36 o 
 -14   1  24      505.35      537.64    304.92 o 
 -13   1  24      497.80      106.24    267.52 o 
 -12   1  24      615.14      159.86    239.12 o 
 -11   1  24      398.12      127.40    145.60 o 
 -10   1  24      773.35      881.40     72.53 o 
  -9   1  24      775.96      873.84    119.75 o 
  -8   1  24      986.34      530.85    338.59 o 
  -7   1  24     1101.90     1291.73     87.12 o 
  -6   1  24      263.83      290.49     65.87 o 
  -5   1  24       57.18       69.20     20.93 o 
  -4   1  24      487.34      419.44     36.01 o 
  -3   1  24      200.10      202.08     55.94 o 
  -2   1  24      215.88      193.44     51.79 o 
  -1   1  24       23.09       28.29     12.08 o 
   0   1  24       53.71       34.49     16.55 o 
   1   1  24        1.45        9.45     10.36 o 
   2   1  24       24.53       20.50     12.29 o 
   3   1  24      156.35      153.69     34.60 o 
   4   1  24      417.21      322.93     37.05 o 
   5   1  24     1533.86     1753.34    244.76 o 
   6   1  24        0.46        9.38     21.48 o 
   7   1  24      661.92      624.19    134.41 o 
   8   1  24       28.23       37.62     17.92 o 
   9   1  24       33.99       29.19     15.25 o 
  10   1  24       20.64       45.42     27.24 o 
  11   1  24       47.53       47.01     31.85 o 
  12   1  24      229.43      205.03     87.11 o 
  13   1  24      128.04      161.91     50.45 o 
  14   1  24        1.49        7.31     23.35 o 
 -15   2  24       15.85       20.81     29.47 o 
 -14   2  24        1.53       22.04     22.13 o 
 -13   2  24       15.65       11.56     33.24 o 
 -12   2  24       59.42       38.79     27.25 o 
 -11   2  24      364.56      146.84    152.76 o 
 -10   2  24     1070.22     1325.49    341.55 o 
  -9   2  24      640.85      798.61     86.82 o 
  -8   2  24      638.55      614.21    199.06 o 
  -7   2  24       37.27       21.80     17.62 o 
  -6   2  24       55.89       38.35     28.61 o 
  -5   2  24        0.72        5.50     19.47 o 
  -4   2  24      632.26      768.96    126.76 o 
  -3   2  24      602.17      562.57    122.52 o 
  -2   2  24       11.27       17.80     16.57 o 
  -1   2  24      336.20      345.53    107.14 o 
   0   2  24      190.23      152.10     51.71 o 
   1   2  24      204.44      183.33     67.27 o 
   2   2  24      442.30      508.64     77.47 o 
   3   2  24     1260.75     1546.30    157.03 o 
   4   2  24       24.57       39.46     18.65 o 
   5   2  24      116.35      122.01     44.55 o 
   6   2  24      152.84      139.93     40.08 o 
   7   2  24      176.29      179.58     65.04 o 
   8   2  24        3.75       31.65     23.85 o 
   9   2  24       83.43       52.39     49.05 o 
  10   2  24       21.27       52.14     24.88 o 
  11   2  24       88.68       73.35     40.64 o 
  12   2  24      143.26      156.04     72.60 o 
 -12   3  24       70.14       51.44     38.19 o 
 -11   3  24       23.11       28.65     25.40 o 
 -10   3  24        5.87       14.89     14.59 o 
  -9   3  24        0.95       14.79     15.07 o 
  -8   3  24      206.11      200.69     69.75 o 
  -7   3  24        7.01       46.26     26.65 o 
  -6   3  24      305.31      283.92    133.98 o 
  -5   3  24      133.55      151.01     80.19 o 
  -4   3  24      150.20      156.06     77.95 o 
  -3   3  24       63.95       39.51     23.53 o 
  -2   3  24       63.67       40.27     30.89 o 
  -1   3  24      219.18      212.81    110.82 o 
   0   3  24       87.99       97.55     54.43 o 
   1   3  24       11.13       54.44     35.69 o 
   2   3  24        7.19       32.51     22.06 o 
   3   3  24       46.18       33.33     17.85 o 
   4   3  24       44.31       63.69     30.80 o 
   5   3  24        0.62       12.83     17.96 o 
   6   3  24     1595.44     2207.52    249.26 o 
   7   3  24        1.37       39.26     25.39 o 
   8   3  24        1.65       28.19     23.37 o 
   9   3  24      119.85      171.28     60.79 o 
  -4   4  24       95.22       85.24     71.86 o 
  -3   4  24       33.10       15.05     18.34 o 
  -2   4  24        0.33       14.47     18.26 o 
  -1   4  24        9.26       34.30     31.11 o 
   0   4  24       18.53       40.01     32.89 o 
   1   4  24       40.89       13.62     22.37 o 
 -17   0  25      288.36       49.05    139.33 o 
 -15   0  25       29.21       25.07     33.00 o 
 -13   0  25       54.15       49.98     48.25 o 
 -11   0  25     1318.25     1766.89    438.01 o 
  -9   0  25     1080.52     1219.70    126.59 o 
  -7   0  25      192.46      212.24     44.65 o 
  -5   0  25       15.62       28.53     18.55 o 
  -3   0  25      266.64      285.50    109.29 o 
  -1   0  25      568.82      457.82     50.23 o 
   1   0  25      450.53      336.86     71.79 o 
   3   0  25      123.88       97.51     28.82 o 
   5   0  25      982.64      982.20    146.05 o 
   7   0  25       41.97       59.93     30.22 o 
   9   0  25      978.44     1007.15    107.93 o 
  11   0  25      180.78      175.58     76.67 o 
  13   0  25      385.82      267.66    111.30 o 
 -16   1  25       52.13       58.16     42.03 o 
 -15   1  25      109.45      140.08    102.81 o 
 -14   1  25       51.09       77.11     31.02 o 
 -13   1  25        0.44       33.04     17.02 o 
 -12   1  25      501.12      164.68    180.36 o 
 -11   1  25      413.72      412.23     93.45 o 
 -10   1  25      430.18      437.79     67.31 o 
  -9   1  25      219.71      233.96     46.21 o 
  -8   1  25       38.53       15.38     12.52 o 
  -7   1  25      599.02      638.32    161.20 o 
  -6   1  25      764.26      880.20     72.64 o 
  -5   1  25      246.65      238.17     60.20 o 
  -4   1  25        8.89       16.44     11.68 o 
  -3   1  25      749.47      845.63     82.57 o 
  -2   1  25       26.76       27.42     12.49 o 
  -1   1  25     1133.73      937.75    120.77 o 
   0   1  25       53.24       54.52     17.42 o 
   1   1  25       21.36       16.36     10.34 o 
   2   1  25      189.93      130.98     23.67 o 
   3   1  25      117.65      102.69     26.98 o 
   4   1  25      111.04      117.28     45.47 o 
   5   1  25     1718.53     1487.78    110.72 o 
   6   1  25     1085.60     1052.65    125.73 o 
   7   1  25      490.66      482.83    123.84 o 
   8   1  25     1095.11     1091.09    107.21 o 
   9   1  25       17.55       54.09     21.97 o 
  10   1  25       16.10       34.01     20.22 o 
  11   1  25      116.31       98.30     37.90 o 
  12   1  25        3.76       38.09     24.68 o 
  13   1  25        0.12       17.55     19.35 o 
 -15   2  25       27.04       34.31     25.50 o 
 -14   2  25        0.37       21.02     15.10 o 
 -13   2  25       84.21       55.02     32.10 o 
 -12   2  25       24.71       20.05     16.69 o 
 -11   2  25        3.45       16.06     15.65 o 
 -10   2  25      371.04      425.86    143.07 o 
  -9   2  25     2032.62     2352.01    634.06 o 
  -8   2  25     1245.95     1632.35    105.33 o 
  -7   2  25        0.89        3.28     22.88 o 
  -6   2  25      155.85      132.65     62.00 o 
  -5   2  25       41.35       11.43     14.90 o 
  -4   2  25      123.00      110.54     50.35 o 
  -3   2  25      256.69      266.36    100.59 o 
  -2   2  25      672.28      526.83     78.34 o 
  -1   2  25        3.03       25.89     32.29 o 
   0   2  25       43.58       27.91     20.84 o 
   1   2  25      119.64       76.89     28.95 o 
   2   2  25       95.50      102.26     37.94 o 
   3   2  25      600.30      635.58     76.74 o 
   4   2  25      532.42      532.12    103.25 o 
   5   2  25      158.56      170.60     62.38 o 
   6   2  25       45.38       54.03     24.70 o 
   7   2  25      370.48      304.47    105.16 o 
   8   2  25      426.59      462.51    149.02 o 
   9   2  25       23.06       42.68     22.65 o 
  10   2  25        3.05       25.00     17.01 o 
  11   2  25        0.10       11.97     25.95 o 
 -11   3  25      778.23      755.46    438.62 o 
 -10   3  25        0.32        7.10     20.43 o 
  -9   3  25        2.44       43.38     29.09 o 
  -8   3  25        5.73       15.48     29.17 o 
  -7   3  25        9.60        4.83     27.61 o 
  -6   3  25       31.61       20.75     23.08 o 
  -5   3  25      248.45      212.69    101.07 o 
  -4   3  25       44.59       58.86     38.99 o 
  -3   3  25       41.01       54.98     31.27 o 
  -2   3  25        4.89       24.58     27.94 o 
  -1   3  25      245.75      214.71     83.12 o 
   0   3  25        0.46        1.96     33.11 o 
   1   3  25       29.33       42.24     27.28 o 
   2   3  25        3.30        8.52     32.81 o 
   3   3  25        1.76       16.55     15.50 o 
   4   3  25       57.93       43.26     24.05 o 
   5   3  25      174.93      183.47     55.72 o 
   6   3  25        3.91       12.87     22.38 o 
   7   3  25      941.68     1207.57    131.00 o 
   8   3  25        1.78       15.73     18.05 o 
 -16   0  26      178.99       54.44     71.07 o 
 -14   0  26      208.00      172.47    114.78 o 
 -12   0  26       37.29       82.48     71.66 o 
 -10   0  26      704.73      291.15    456.27 o 
  -8   0  26      671.92      849.95    147.10 o 
  -6   0  26      549.00      616.45     82.50 o 
  -4   0  26      766.03      912.66    100.51 o 
  -2   0  26       15.18       18.68     15.64 o 
   0   0  26      983.03      731.73     92.23 o 
   2   0  26      825.11      666.85     79.00 o 
   4   0  26      191.65      174.97     70.73 o 
   6   0  26      826.66      786.26    177.75 o 
   8   0  26      234.64      225.60     83.55 o 
  10   0  26      311.59      289.23    123.39 o 
  12   0  26       99.52      103.14     43.02 o 
 -16   1  26       35.25       63.37     32.59 o 
 -15   1  26      111.56       45.88     41.13 o 
 -14   1  26      632.46      851.14    120.00 o 
 -13   1  26       12.52       34.74     19.77 o 
 -12   1  26       46.64       27.16     17.01 o 
 -11   1  26      782.83      841.42     87.19 o 
 -10   1  26       27.47       30.13     19.15 o 
  -9   1  26      369.42      280.03     70.46 o 
  -8   1  26     1583.29     1509.11    162.42 o 
  -7   1  26      719.31      796.93     80.23 o 
  -6   1  26      368.82      312.37     58.29 o 
  -5   1  26      288.65      206.62     46.02 o 
  -4   1  26      317.63      193.61     42.48 o 
  -3   1  26      446.07      367.95     37.51 o 
  -2   1  26     1878.99     1586.67    268.87 o 
  -1   1  26      135.81      126.79     34.50 o 
   0   1  26       88.77       82.66     25.11 o 
   1   1  26       66.94       72.54     19.57 o 
   2   1  26        0.19       12.99     16.44 o 
   3   1  26       47.92       26.52     16.86 o 
   4   1  26     1297.70     1124.25    102.54 o 
   5   1  26        6.59       21.08     18.48 o 
   6   1  26       87.43       79.92     28.00 o 
   7   1  26       47.59       40.09     20.52 o 
   8   1  26      653.35      659.81    146.50 o 
   9   1  26       44.36       53.91     29.63 o 
  10   1  26       50.23       78.16     33.14 o 
  11   1  26       21.57       29.46     25.42 o 
  12   1  26      176.24      120.62     51.75 o 
 -14   2  26        2.81       12.69     16.65 o 
 -13   2  26        7.60       16.15     13.73 o 
 -12   2  26       18.91       32.37     27.60 o 
 -11   2  26        5.45       18.02     20.48 o 
 -10   2  26        0.84       14.79     16.78 o 
  -9   2  26      419.14      437.37    173.09 o 
  -8   2  26      426.61      118.17    231.31 o 
  -7   2  26       57.17       32.69     57.93 o 
  -6   2  26      301.06      274.74    125.00 o 
  -5   2  26      204.95      264.41    120.27 o 
  -4   2  26      265.84      212.99    114.70 o 
  -3   2  26       60.46       54.67     29.78 o 
  -2   2  26      123.94      178.57     73.70 o 
  -1   2  26      399.74      403.77    121.79 o 
   0   2  26      362.96      413.26     65.87 o 
   1   2  26      241.64      248.42     78.46 o 
   2   2  26        0.71       24.58     13.71 o 
   3   2  26       66.99       57.94     31.32 o 
   4   2  26      735.85      772.25     73.43 o 
   5   2  26      309.57      365.05    125.14 o 
   6   2  26       91.68       91.93     45.77 o 
   7   2  26      143.65      113.56     46.41 o 
   8   2  26      218.40      223.14     87.50 o 
   9   2  26       24.73       14.17     17.70 o 
  10   2  26        0.21       15.36     18.94 o 
  11   2  26       47.86       56.11     31.20 o 
 -10   3  26      512.08      417.52    184.64 o 
  -9   3  26        0.23        5.51     19.81 o 
  -8   3  26       14.31       12.14     24.81 o 
  -7   3  26       95.56      122.64     52.45 o 
  -6   3  26       12.46       16.54     18.37 o 
  -5   3  26       56.40       58.98     34.37 o 
  -4   3  26       47.82       39.86     25.72 o 
  -3   3  26       19.89       53.81     35.48 o 
  -2   3  26       25.46       51.81     29.12 o 
  -1   3  26       70.82       53.84     45.75 o 
   0   3  26       17.11       32.96     28.84 o 
   1   3  26       31.86       13.41     33.88 o 
   2   3  26       15.27       13.20     32.81 o 
   3   3  26        0.01       22.84     23.67 o 
   4   3  26       11.73       18.01     16.46 o 
   5   3  26       69.08       51.40     30.82 o 
   6   3  26       14.77       29.58     19.96 o 
   7   3  26       89.35       88.50     45.50 o 
 -15   0  27       18.80       10.54     22.78 o 
 -13   0  27      289.56      308.11    270.05 o 
 -11   0  27      342.55      493.00     73.49 o 
  -9   0  27      454.19       68.60    296.54 o 
  -7   0  27     1560.82     1581.77    375.28 o 
  -5   0  27       56.35       87.14     31.30 o 
  -3   0  27        1.96        6.13     10.84 o 
  -1   0  27        0.59       11.07     18.84 o 
   1   0  27      296.51      232.46     86.31 o 
   3   0  27      465.46      441.47     99.56 o 
   5   0  27       32.97       42.77     32.40 o 
   7   0  27       62.55       51.66     34.93 o 
   9   0  27      207.83      168.60     72.35 o 
  11   0  27       94.30       89.85     42.84 o 
 -15   1  27        0.16       29.85     21.12 o 
 -14   1  27      174.97      106.90     58.90 o 
 -13   1  27      259.25       57.27     83.75 o 
 -12   1  27       90.15       42.19     31.98 o 
 -11   1  27       38.52       27.69     15.46 o 
 -10   1  27      617.10      528.76    263.86 o 
  -9   1  27      122.81       64.83     27.17 o 
  -8   1  27      125.85       63.89     39.13 o 
  -7   1  27        0.50        7.20     11.38 o 
  -6   1  27      244.50      201.06     50.46 o 
  -5   1  27      165.50      132.67     46.64 o 
  -4   1  27        2.98       22.48     13.23 o 
  -3   1  27       10.20       15.59      9.85 o 
  -2   1  27      636.29      544.67     51.12 o 
  -1   1  27     1820.56     1538.44    228.58 o 
   0   1  27      652.19      478.26     54.96 o 
   1   1  27        1.04       28.60     16.48 o 
   2   1  27       70.59       74.65     25.06 o 
   3   1  27      367.66      343.01     99.62 o 
   4   1  27       78.70       83.72     31.48 o 
   5   1  27      798.98      713.48     58.91 o 
   6   1  27      100.01      110.43     31.30 o 
   7   1  27      300.32      252.32     93.18 o 
   8   1  27        2.63       21.31     24.17 o 
   9   1  27        0.08       12.44     20.21 o 
  10   1  27      149.05      152.83     46.15 o 
  11   1  27      178.97      159.06     66.38 o 
  12   1  27      340.93      218.44    165.81 o 
 -13   2  27       74.40       17.83     31.36 o 
 -12   2  27        0.99       20.58     26.38 o 
 -11   2  27        5.69        8.07     27.52 o 
 -10   2  27        0.72       27.40     22.03 o 
  -9   2  27        8.67        9.38     21.71 o 
  -8   2  27      941.14      995.37    344.92 o 
  -7   2  27        1.14       10.63     23.27 o 
  -6   2  27       20.88       23.08     26.82 o 
  -5   2  27      310.56      253.69    107.76 o 
  -4   2  27      444.52      472.10    112.55 o 
  -3   2  27      225.69      214.61     68.86 o 
  -2   2  27       27.09       65.58     29.63 o 
  -1   2  27        2.90        3.10     22.51 o 
   0   2  27      651.40      778.16    222.85 o 
   1   2  27      767.10      987.42    245.48 o 
   2   2  27      635.82      846.52    135.12 o 
   3   2  27       28.10       52.46     24.89 o 
   4   2  27        7.27       18.03     13.86 o 
   5   2  27      237.82      246.26     79.66 o 
   6   2  27       82.64      123.18     36.54 o 
   7   2  27      249.20      217.05     77.62 o 
   8   2  27      100.79       79.31     31.74 o 
   9   2  27       86.75       84.11     42.14 o 
  10   2  27       27.10       32.99     25.94 o 
  -9   3  27       75.41       72.96     59.42 o 
  -8   3  27      200.63      182.36    130.85 o 
  -7   3  27       51.14       98.26     74.38 o 
  -6   3  27       21.66       47.95     24.93 o 
  -5   3  27        7.27       25.03     19.73 o 
  -4   3  27       39.31       40.39     26.34 o 
  -3   3  27      393.11      353.73     90.83 o 
  -2   3  27      132.29       57.79     53.40 o 
  -1   3  27      612.14      569.05    294.08 o 
   0   3  27       29.72       53.31     29.03 o 
   1   3  27       26.18       50.39     31.57 o 
   2   3  27       80.62       84.58     40.89 o 
   3   3  27       83.42      109.49     60.50 o 
   4   3  27       16.73       51.09     28.85 o 
   5   3  27      113.36       98.54     51.93 o 
   6   3  27       13.60       19.01     24.76 o 
 -14   0  28      121.64       41.42     53.97 o 
 -12   0  28      252.99      119.38    113.55 o 
 -10   0  28      334.50      414.27     68.92 o 
  -8   0  28       59.11       57.10     31.21 o 
  -6   0  28      232.81      200.38    110.05 o 
  -4   0  28      418.45      357.78     57.96 o 
  -2   0  28       95.86       65.09     33.42 o 
   0   0  28     1687.42     1330.22    116.10 o 
   2   0  28      116.48       84.21     43.02 o 
   4   0  28       76.89       50.30     44.25 o 
   6   0  28       76.17       83.52     49.20 o 
   8   0  28       19.66       31.09     28.35 o 
  10   0  28      351.82      272.17    127.44 o 
 -14   1  28      148.46       71.44     50.52 o 
 -13   1  28      394.99      217.43    196.36 o 
 -12   1  28      172.81      222.72     71.24 o 
 -11   1  28        1.67       17.82     17.76 o 
 -10   1  28        5.50       14.95     11.55 o 
  -9   1  28      240.33       93.38     73.98 o 
  -8   1  28        0.90       18.66     15.21 o 
  -7   1  28      131.11      109.29     30.83 o 
  -6   1  28       28.65       34.19     15.16 o 
  -5   1  28       40.24       52.00     16.78 o 
  -4   1  28      259.72      220.19     63.37 o 
  -3   1  28       54.07       62.66     23.74 o 
  -2   1  28       20.87       31.92     13.29 o 
  -1   1  28      778.09      752.96    102.02 o 
   0   1  28      672.30      598.33     83.39 o 
   1   1  28      622.87      553.09     83.98 o 
   2   1  28        5.00       18.28     18.42 o 
   3   1  28        1.47       -0.88     16.92 o 
   4   1  28      544.05      513.17     61.92 o 
   5   1  28        8.59       14.03     16.61 o 
   6   1  28       42.82       58.48     27.02 o 
   7   1  28       29.31       60.48     28.77 o 
   8   1  28       94.45       59.00     32.88 o 
   9   1  28       77.46       49.77     22.29 o 
  10   1  28       36.34       40.53     28.60 o 
  11   1  28       14.18       26.27     28.92 o 
 -12   2  28      236.11       73.41    137.24 o 
 -11   2  28      180.19       54.64    102.55 o 
 -10   2  28      335.47      226.34    129.74 o 
  -9   2  28       15.57       33.96     29.00 o 
  -8   2  28      186.28       70.34     82.44 o 
  -7   2  28      128.96      141.38     83.70 o 
  -6   2  28      127.92      133.64     72.04 o 
  -5   2  28        0.22       15.90     19.18 o 
  -4   2  28        0.04       23.84     32.94 o 
  -3   2  28       64.92       44.89     26.04 o 
  -2   2  28      198.09      177.35     73.83 o 
  -1   2  28      347.38      372.10    117.15 o 
   0   2  28       36.65       30.73     25.76 o 
   1   2  28      307.81      349.80    140.61 o 
   2   2  28      455.79      567.05    113.13 o 
   3   2  28      319.35      379.44    101.98 o 
   4   2  28       38.28       36.38     24.61 o 
   5   2  28        9.45       33.32     22.09 o 
   6   2  28       23.85       19.67     30.53 o 
   7   2  28       28.36       17.20     18.05 o 
   8   2  28      207.51      227.82     86.33 o 
   9   2  28      109.71      123.74     60.64 o 
  -8   3  28      351.78      349.19    237.39 o 
  -7   3  28       44.04       36.58     28.96 o 
  -6   3  28        2.37       18.37     21.40 o 
  -5   3  28        3.47       26.95     30.99 o 
  -4   3  28       95.23       49.92     40.97 o 
  -3   3  28        2.21       28.45     25.07 o 
  -2   3  28      776.40      834.44    124.31 o 
  -1   3  28       44.44       12.60     25.42 o 
   0   3  28      906.94      927.89    118.25 o 
   1   3  28      113.05      117.64     61.63 o 
   2   3  28      143.93      154.84    104.06 o 
   3   3  28       11.81       15.35     22.98 o 
   4   3  28        1.34       41.38     25.66 o 
 -13   0  29      529.41      186.85    417.64 o 
 -11   0  29      576.96      305.43    382.01 o 
  -9   0  29      465.58      527.04     84.63 o 
  -7   0  29     1261.01     1601.32    159.10 o 
  -5   0  29       12.36       12.14     15.26 o 
  -3   0  29     1961.95     1463.32    157.61 o 
  -1   0  29     1242.74      973.79    125.98 o 
   1   0  29      876.06      790.53    108.43 o 
   3   0  29      105.35      102.34     50.39 o 
   5   0  29      205.81      207.31     94.39 o 
   7   0  29      117.85      161.91     55.14 o 
   9   0  29       17.12       21.46     21.87 o 
 -14   1  29       75.91       67.68     29.71 o 
 -13   1  29       46.83       32.48     16.02 o 
 -12   1  29      275.69       92.47     86.84 o 
 -11   1  29       44.79       15.76     18.63 o 
 -10   1  29        2.53       16.90     12.15 o 
  -9   1  29       36.20       30.94     15.96 o 
  -8   1  29      185.82       49.27     47.03 o 
  -7   1  29        0.92       12.22     10.83 o 
  -6   1  29       72.23       49.02     19.48 o 
  -5   1  29       67.11       39.01     18.16 o 
  -4   1  29       49.19       31.65     13.88 o 
  -3   1  29       30.41       19.80     11.48 o 
  -2   1  29      202.92      167.15     56.71 o 
  -1   1  29        3.89       23.35     15.04 o 
   0   1  29      904.69      814.89     45.26 o 
   1   1  29      239.19      223.42     61.71 o 
   2   1  29      323.18      272.25     72.93 o 
   3   1  29       11.02       19.73     18.35 o 
   4   1  29       69.88       82.26     36.80 o 
   5   1  29      201.23      194.94     64.56 o 
   6   1  29       95.90       85.39     31.73 o 
   7   1  29       63.87       78.70     26.61 o 
   8   1  29      324.14      300.69     81.17 o 
   9   1  29      327.17      315.11    123.04 o 
  10   1  29      193.65      196.03     64.79 o 
 -11   2  29       83.36       64.34     41.32 o 
 -10   2  29      422.35      335.95     71.31 o 
  -9   2  29       55.58       47.67     31.94 o 
  -8   2  29       74.38       85.34     56.46 o 
  -7   2  29       70.47       22.37     27.71 o 
  -6   2  29      491.09      479.19    134.90 o 
  -5   2  29      477.34      452.29     86.15 o 
  -4   2  29      148.90      132.25     49.45 o 
  -3   2  29        5.99       41.08     26.73 o 
  -2   2  29      344.08      315.87    144.90 o 
  -1   2  29       67.61       48.39     39.67 o 
   0   2  29      138.68      128.67     38.90 o 
   1   2  29      137.25      164.85     73.84 o 
   2   2  29      185.28      190.47     47.93 o 
   3   2  29      215.02      210.49     78.91 o 
   4   2  29       37.77       38.18     22.03 o 
   5   2  29       71.68       56.56     31.56 o 
   6   2  29     1036.53     1217.65    123.19 o 
   7   2  29      290.79      309.97    117.85 o 
   8   2  29      120.86      108.92     45.57 o 
  -6   3  29       20.89        4.39     29.44 o 
  -5   3  29       27.92       72.92     50.92 o 
  -4   3  29        0.01       49.07     36.04 o 
  -3   3  29       61.57       43.85     35.65 o 
  -2   3  29       14.59       20.82     38.79 o 
  -1   3  29      643.44      649.40    124.65 o 
   0   3  29       11.53       29.52     22.47 o 
   1   3  29      430.36      444.69    239.70 o 
   2   3  29        0.62       29.81     27.82 o 
 -12   0  30      178.00       65.84    108.04 o 
 -10   0  30     1184.24     1243.84    726.54 o 
  -8   0  30      167.82       60.75     79.14 o 
  -6   0  30      960.56      987.99    205.67 o 
  -4   0  30        2.08       19.35     17.99 o 
  -2   0  30      419.90      352.92    102.51 o 
   0   0  30      698.18      585.94    138.48 o 
   2   0  30      229.43      249.82    101.18 o 
   4   0  30       14.73       16.85     25.12 o 
   6   0  30     1195.27     1357.09    240.09 o 
   8   0  30      365.93      291.03    145.90 o 
 -13   1  30       96.18       96.76     57.10 o 
 -12   1  30        3.41       10.86     11.95 o 
 -11   1  30      132.89       46.64     32.59 o 
 -10   1  30       90.49       40.96     19.46 o 
  -9   1  30       57.32       39.04     14.96 o 
  -8   1  30        0.14       13.51     12.67 o 
  -7   1  30      400.89      416.37     57.41 o 
  -6   1  30        9.08       12.47      9.09 o 
  -5   1  30        0.70       10.50     10.71 o 
  -4   1  30       20.33       33.37     14.78 o 
  -3   1  30      194.48      186.38     65.23 o 
  -2   1  30      151.25      153.76     51.94 o 
  -1   1  30       43.81       38.02     17.52 o 
   0   1  30       18.19       28.86     15.28 o 
   1   1  30      440.24      372.88    113.65 o 
   2   1  30       13.78       14.80     11.81 o 
   3   1  30       99.80       95.10     37.57 o 
   4   1  30       42.15       37.73     21.75 o 
   5   1  30      156.93      166.11     59.16 o 
   6   1  30      436.87      502.48    150.45 o 
   7   1  30        5.99       32.17     25.23 o 
   8   1  30       22.89       37.92     28.35 o 
   9   1  30      720.61      710.38    109.56 o 
 -10   2  30        6.79       21.35     25.83 o 
  -9   2  30        4.85       35.56     23.88 o 
  -8   2  30       27.14       17.98     28.46 o 
  -7   2  30        8.18        8.92     17.91 o 
  -6   2  30        0.71        6.02     23.81 o 
  -5   2  30       45.58       32.04     36.64 o 
  -4   2  30      123.40       78.44     53.14 o 
  -3   2  30       53.53       85.62     45.29 o 
  -2   2  30      211.11      211.14    110.56 o 
  -1   2  30       19.23        3.78     17.96 o 
   0   2  30       12.94       32.63     24.46 o 
   1   2  30      146.96      152.10     65.45 o 
   2   2  30       84.84       55.74     42.28 o 
   3   2  30      242.83      301.81    139.10 o 
   4   2  30       12.91       44.49     21.72 o 
   5   2  30      164.83      174.48     73.97 o 
   6   2  30       17.54       30.37     20.91 o 
 -11   0  31       23.19       31.66     20.39 o 
  -9   0  31      178.87       47.38     75.50 o 
  -7   0  31        5.50        6.29     22.69 o 
  -5   0  31     1876.45     1633.92    112.21 o 
  -3   0  31      136.23      109.38     88.01 o 
  -1   0  31       49.32       21.11     21.90 o 
   1   0  31      132.23      115.75     38.79 o 
   3   0  31       11.26       16.16     18.17 o 
   5   0  31      343.39      385.16    101.39 o 
   7   0  31     1093.83     1290.28    250.24 o 
 -12   1  31        8.41       26.77     19.31 o 
 -11   1  31        7.76       26.50     17.37 o 
 -10   1  31        1.18       10.81     13.50 o 
  -9   1  31      679.96      678.68     58.59 o 
  -8   1  31      530.97      289.32    154.34 o 
  -7   1  31       27.99       17.57     13.00 o 
  -6   1  31      444.02      399.79     54.06 o 
  -5   1  31       16.23       21.66     15.19 o 
  -4   1  31        1.83       21.28     14.88 o 
  -3   1  31       61.72       69.71     22.66 o 
  -2   1  31       12.10       21.67     12.50 o 
  -1   1  31      459.17      437.71     77.19 o 
   0   1  31        0.17        9.62     15.05 o 
   1   1  31        3.22        3.87     15.46 o 
   2   1  31      142.21      173.13     43.40 o 
   3   1  31       92.51       91.17     31.07 o 
   4   1  31        8.70       16.50     13.85 o 
   5   1  31       15.12       27.89     21.13 o 
   6   1  31       82.97       86.93     32.16 o 
   7   1  31      151.83      154.85     58.36 o 
   8   1  31        4.35       32.82     30.32 o 
  -9   2  31        3.74       32.98     35.10 o 
  -8   2  31       32.09       27.22     23.67 o 
  -7   2  31       94.90       74.04     47.22 o 
  -6   2  31      676.62      610.77    161.80 o 
  -5   2  31       13.71       39.70     20.37 o 
  -4   2  31      451.27      439.70    120.11 o 
  -3   2  31      308.72      253.83    122.99 o 
  -2   2  31       11.97       23.93     22.68 o 
  -1   2  31      185.43      194.77     81.62 o 
   0   2  31        0.36       17.97     23.06 o 
   1   2  31        0.34       49.46     34.11 o 
   2   2  31       72.06       81.97     50.12 o 
   3   2  31       72.94       53.77     36.34 o 
   4   2  31       71.28       70.79     37.71 o 
   5   2  31       72.41       67.65     45.86 o 
 -10   0  32        0.61       10.57     20.42 o 
  -8   0  32      130.53       84.39     44.89 o 
  -6   0  32       75.03       39.60     26.07 o 
  -4   0  32     1332.41     1187.22    212.22 o 
  -2   0  32      288.09      176.40     86.56 o 
   0   0  32      217.31      226.69     91.51 o 
   2   0  32      319.28      362.98    131.08 o 
   4   0  32        1.27       11.74     16.46 o 
   6   0  32       19.82       16.59     45.83 o 
 -10   1  32       51.01       49.57     25.31 o 
  -9   1  32        0.79        4.80     13.04 o 
  -8   1  32      354.15      238.06     47.58 o 
  -7   1  32      517.46      527.52     61.16 o 
  -6   1  32      412.34      364.17     60.15 o 
  -5   1  32      777.83      643.05    117.62 o 
  -4   1  32        0.30        9.17      9.05 o 
  -3   1  32       60.75       48.07     24.99 o 
  -2   1  32       40.46       27.78     14.85 o 
  -1   1  32        7.78       13.33     10.27 o 
   0   1  32      164.43      137.04     45.77 o 
   1   1  32      139.28      110.04     41.69 o 
   2   1  32        8.93       16.53     11.50 o 
   3   1  32      157.23      131.28     55.37 o 
   4   1  32       57.63       65.79     27.09 o 
   5   1  32       15.15       11.62     14.98 o 
   6   1  32       21.44       39.65     24.50 o 
  -7   2  32       68.23      104.85     96.10 o 
  -6   2  32       58.03       57.91     30.32 o 
  -5   2  32      786.55      638.39    117.37 o 
  -4   2  32       15.89       11.31     29.53 o 
  -3   2  32      416.95      350.39    165.18 o 
  -2   2  32       52.31       42.25     28.44 o 
  -1   2  32        5.38       14.64     26.86 o 
   0   2  32       76.58       86.24     63.31 o 
   1   2  32        1.24       23.07     28.99 o 
   2   2  32        0.10       11.98     16.71 o 
   3   2  32        3.20       52.22     46.28 o 
  -9   0  33       28.06       35.72     20.85 o 
  -7   0  33        2.12        8.47     13.18 o 
  -5   0  33        0.73       38.47     23.25 o 
  -3   0  33      647.49      644.79    181.13 o 
  -1   0  33       62.93       58.61     27.67 o 
   1   0  33      575.80      512.92    146.34 o 
   3   0  33       45.49       52.38     27.25 o 
   5   0  33      200.26      173.05    167.44 o 
  -9   1  33       81.09       53.14     32.04 o 
  -8   1  33        0.61       17.75     13.04 o 
  -7   1  33      452.69      420.48     55.75 o 
  -6   1  33      416.21      362.25     76.83 o 
  -5   1  33      155.21      146.14     52.79 o 
  -4   1  33       62.34       69.01     29.39 o 
  -3   1  33       45.78       35.10     21.77 o 
  -2   1  33      149.40      116.47     38.18 o 
  -1   1  33        0.01        7.94     18.62 o 
   0   1  33        5.54       10.27     15.96 o 
   1   1  33      156.08      163.05     58.23 o 
   2   1  33      283.95      268.11     67.47 o 
   3   1  33       18.02       44.03     24.85 o 
   4   1  33       52.61       41.16     22.41 o 
   5   1  33      122.63      171.18     74.44 o 
  -4   2  33      549.95      708.75    157.39 o 
  -3   2  33        1.85        5.90     33.59 o 
  -2   2  33       41.73       41.69     57.14 o 
  -1   2  33       42.03       71.09     65.60 o 
   0   2  33       97.22      134.09     86.71 o 
  -8   0  34      676.94      674.71    125.22 o 
  -6   0  34       13.39       15.72     15.91 o 
  -4   0  34        9.69       14.28     22.58 o 
  -2   0  34      262.19      169.27     89.50 o 
   0   0  34       86.09       64.98     46.43 o 
   2   0  34      562.28      532.16     85.30 o 
   4   0  34       16.23       27.29     39.16 o 
  -7   1  34      169.27      144.86    106.23 o 
  -6   1  34       67.50       99.93     81.38 o 
  -5   1  34      285.07      244.29     95.41 o 
  -4   1  34      368.48      334.25     99.52 o 
  -3   1  34       22.59       26.81     20.60 o 
  -2   1  34      102.64       89.01     37.11 o 
  -1   1  34       30.30       18.82     16.56 o 
   0   1  34       25.78       55.22     29.20 o 
   1   1  34       33.36       35.54     30.62 o 
   2   1  34       41.48       81.99     48.38 o 
  -5   0  35       55.09       54.13     29.85 o 
  -3   0  35       18.48       41.45     38.32 o 
  -1   0  35       69.27       61.44     36.34 o 
   1   0  35       24.01       31.11     24.44 o 
  -3   1  35      209.34      220.47    128.07 o 
  -2   1  35       39.08       43.88     30.26 o 
                                                 
